# Supplementary material for: (6S)-2,4-Di-tert-butyl-6-[(4S,5R)-3-iso­propyl-4-methyl-5-phenyloxazolidin-2-yl]phenol
Source: Acta Crystallogr Sect E Struct Rep Online. 2010 Mar 24;66(Pt 4):o900–1. doi: 10.1107/S1600536810009074 (PMC2983885; doi:10.1107/S1600536810009074)
Supplement: Supplementary file 2 [file e-66-0o900-Isup2.hkl]

#
# h,k,l, Fc-squared, Fo-squared, sigma(Fo-squared) and status flag
#
data_I
_shelx_title ' 08mz347_0m in C 2'
_shelx_refln_list_code          4
_shelx_F_calc_maximum      235.53
_exptl_crystal_F_000       896.00
_reflns_d_resolution_high  0.6996
 
loop_
 _symmetry_equiv_pos_as_xyz
 'x, y, z'
 '-x, y, -z'
 'x+1/2, y+1/2, z'
 '-x+1/2, y+1/2, -z'
 
_cell_length_a    18.9564
_cell_length_b     6.9943
_cell_length_c    18.3388
_cell_angle_alpha  90.000
_cell_angle_beta   91.833
_cell_angle_gamma  90.000
 
_shelx_F_squared_multiplier     1.000
 
loop_
 _refln_index_h
 _refln_index_k
 _refln_index_l
 _refln_F_squared_calc
 _refln_F_squared_meas
 _refln_F_squared_sigma
 _refln_observed_status
   2   0   0    21438.30    20061.22    481.30 o
   4   0   0    20066.41    20214.93    302.15 o
   6   0   0     2507.66     2470.34     40.49 o
   8   0   0      275.87      300.88      8.72 o
  10   0   0       16.76       14.99      3.49 o
  12   0   0       29.58       30.11      4.26 o
  14   0   0      215.32      228.42     19.67 o
  16   0   0       72.75       61.69      6.51 o
  18   0   0      646.85      554.91     23.40 o
  20   0   0      146.34      143.59     15.03 o
  22   0   0      251.68      237.60     28.75 o
  24   0   0       37.91       75.56     20.70 o
  26   0   0       59.53       73.15     19.54 o
   1   1   0     4058.04     4045.85     48.69 o
   3   1   0    10483.52    10646.19    113.69 o
   5   1   0     2389.19     2455.39     28.35 o
   7   1   0      281.17      307.82      5.98 o
   9   1   0     1948.15     1963.59     57.79 o
  11   1   0     1070.02     1124.10     16.49 o
  13   1   0       48.80       37.09      3.32 o
  15   1   0      492.44      508.71     19.03 o
  17   1   0      462.42      437.00     12.72 o
  19   1   0      157.83      138.17      9.25 o
  21   1   0       17.28       12.01      7.77 o
  23   1   0       14.24       16.88      7.88 o
  25   1   0        3.30      -11.58     11.58 o
   0   2   0     9857.64    10342.97    157.61 o
   2   2   0    10176.89    10816.50    116.48 o
   4   2   0     3488.98     3531.36     40.45 o
   6   2   0     1885.61     1930.10     23.94 o
   8   2   0     3201.45     3511.38     44.33 o
  10   2   0       77.40       71.90      3.52 o
  12   2   0      954.05      970.25     15.23 o
  14   2   0       35.99       43.10      4.60 o
  16   2   0     1844.41     1781.95     29.64 o
  18   2   0      199.07      192.03     10.93 o
  20   2   0      210.53      206.25     11.90 o
  22   2   0      281.90      300.25     18.01 o
  24   2   0        4.28       17.04      9.60 o
  26   2   0       49.83       39.94     11.25 o
   1   3   0     4956.48     4832.45     55.40 o
   3   3   0      183.91      182.37      6.67 o
   5   3   0      583.40      639.06     10.88 o
   7   3   0      550.77      575.67     10.22 o
   9   3   0      875.91      872.77     13.84 o
  11   3   0       91.46       88.34      5.57 o
  13   3   0       86.90       78.48      5.43 o
  15   3   0      134.03      114.64      8.45 o
  17   3   0     1411.39     1412.70     30.53 o
  19   3   0     1477.85     1510.40     33.17 o
  21   3   0      149.06      144.56     11.34 o
  23   3   0      214.34      235.42     17.23 o
  25   3   0       41.23       19.55      7.39 o
   0   4   0      565.89      654.35     17.19 o
   2   4   0      968.53      974.57     17.59 o
   4   4   0     1541.12     1620.39     22.95 o
   6   4   0      100.97      107.51      5.01 o
   8   4   0     1387.86     1442.70     21.07 o
  10   4   0       55.10       48.11      4.78 o
  12   4   0      173.32      172.15      9.89 o
  14   4   0      235.13      226.61     11.61 o
  16   4   0     1122.80     1146.97     36.59 o
  18   4   0      465.52      470.28     17.12 o
  20   4   0      344.70      360.64     16.71 o
  22   4   0      221.78      234.25     17.97 o
  24   4   0      260.64      292.68     19.08 o
   1   5   0      134.72      155.43      6.59 o
   3   5   0      417.25      408.38     11.03 o
   5   5   0      249.30      278.87      8.25 o
   7   5   0      913.87      920.73     16.29 o
   9   5   0      486.09      481.71     15.16 o
  11   5   0      173.75      168.89     10.31 o
  13   5   0      366.34      333.33     19.77 o
  15   5   0      329.15      286.26     14.02 o
  17   5   0      406.44      429.81     16.81 o
  19   5   0      527.21      558.00     19.98 o
  21   5   0      279.34      279.50     15.95 o
  23   5   0        9.62        9.06      7.78 o
   0   6   0      811.27      626.12     19.50 o
   2   6   0      187.59      187.31      7.91 o
   4   6   0     1002.96      928.29     17.53 o
   6   6   0      338.32      281.18     10.53 o
   8   6   0      657.68      621.68     18.55 o
  10   6   0      481.42      473.10     18.64 o
  12   6   0      200.26      187.57     11.97 o
  14   6   0       48.42       43.46      7.47 o
  16   6   0       92.06       91.17      9.70 o
  18   6   0       34.85       23.32      8.72 o
  20   6   0       92.49       84.77     10.25 o
   1   7   0      116.47      129.79      7.62 o
   3   7   0      248.19      247.63     10.74 o
   5   7   0       93.59       81.28      8.30 o
   7   7   0      106.61       92.88      9.09 o
   9   7   0       65.22       80.47      8.73 o
  11   7   0       19.23       15.73      6.04 o
  13   7   0        7.03       17.66      6.64 o
  15   7   0      168.76      172.17     13.22 o
  17   7   0       78.73       81.21     11.65 o
  19   7   0       49.07       57.49     13.40 o
   0   8   0      154.52      195.74     20.58 o
   2   8   0      265.89      267.05     19.59 o
   4   8   0      225.80      217.29     35.12 o
   6   8   0       28.90       28.32      9.04 o
   8   8   0       26.53       25.27      8.24 o
  10   8   0      199.47      200.68     22.93 o
  12   8   0      118.58      123.93     13.92 o
  14   8   0       31.27       11.94      8.11 o
  16   8   0      175.12      179.68     25.61 o
   3   9   0      223.40      234.21     29.32 o
   5   9   0      144.01      150.13     18.74 o
   7   9   0      148.02      134.73     18.78 o
   9   9   0       48.41       57.72     18.43 o
  11   9   0       37.91       29.22      8.74 o
 -26   0   1       96.98       73.44     18.81 o
 -24   0   1      258.14      274.31     32.13 o
 -22   0   1      373.70      426.28     22.45 o
 -20   0   1       10.25        6.46      9.41 o
 -18   0   1      151.05      153.06     13.39 o
 -16   0   1      179.04      140.48      8.85 o
 -14   0   1      487.98      481.65     23.75 o
 -12   0   1      326.66      360.89     11.40 o
 -10   0   1      957.58      922.44     41.19 o
  -8   0   1        5.03        7.57      2.61 o
  -6   0   1       45.76       27.55      3.04 o
  -4   0   1    23534.34    22864.56    727.60 o
  -2   0   1      509.00      501.79      8.97 o
   2   0   1     5610.18     5287.49    204.70 o
   4   0   1     8836.85     8834.93    133.71 o
   6   0   1      360.25      333.50     14.39 o
   8   0   1     1517.34     1627.22     47.76 o
  10   0   1     6626.82     7477.87    117.44 o
  12   0   1       16.28       20.18      4.76 o
  14   0   1     2613.76     2587.67     47.66 o
  16   0   1      209.85      188.53     13.95 o
  18   0   1     1383.96     1359.91     40.61 o
  20   0   1        2.90        8.08      5.70 o
  22   0   1       12.92       -9.34      9.34 o
  24   0   1       10.03        9.46     12.31 o
  26   0   1      117.59      125.35     25.03 o
 -25   1   1      295.38      345.85     25.63 o
 -23   1   1      267.69      287.47     17.83 o
 -21   1   1      188.01      201.04     14.34 o
 -19   1   1      276.11      256.62     12.31 o
 -17   1   1      891.17      869.95     18.32 o
 -15   1   1      429.69      395.56     10.99 o
 -13   1   1      158.13      166.33      5.68 o
 -11   1   1      544.69      554.32     10.74 o
  -9   1   1      471.68      467.55      8.96 o
  -7   1   1      644.99      735.53     17.63 o
  -5   1   1     4931.07     4879.61    130.64 o
  -3   1   1     5421.57     5521.44     65.99 o
  -1   1   1    17619.72    18247.44    193.27 o
   1   1   1     4477.23     4552.41     49.55 o
   3   1   1      761.66      770.08     10.04 o
   5   1   1     5135.36     5182.65     56.95 o
   7   1   1     4178.92     4167.21     47.10 o
   9   1   1     2033.39     2203.22     35.18 o
  11   1   1      600.06      551.67     11.88 o
  13   1   1     1317.30     1333.29     20.46 o
  15   1   1      296.06      265.31      7.76 o
  17   1   1      122.11      107.47      6.93 o
  19   1   1      103.91      100.22      9.59 o
  21   1   1      180.32      189.76     14.00 o
  23   1   1      273.74      289.59     22.80 o
  25   1   1      289.83      326.90     25.43 o
 -26   2   1      306.78      343.81     25.87 o
 -24   2   1      577.61      615.66     24.83 o
 -22   2   1       95.36      101.86     13.05 o
 -20   2   1      123.52      118.99      9.45 o
 -18   2   1      368.73      366.40     14.16 o
 -16   2   1      289.88      292.19     11.90 o
 -14   2   1      654.78      622.47     14.05 o
 -12   2   1      136.23      134.86      6.36 o
 -10   2   1     3783.18     3687.82     48.87 o
  -8   2   1     2739.37     2921.34     39.14 o
  -6   2   1     1180.93     1221.73     16.30 o
  -4   2   1     1712.24     1778.00     22.01 o
  -2   2   1     2635.92     2724.99     31.83 o
   0   2   1     8352.64     8371.04     90.79 o
   2   2   1     9428.13     9747.89    115.75 o
   4   2   1     1649.96     1653.80     20.66 o
   6   2   1      475.35      546.32      9.03 o
   8   2   1     3484.13     3733.26     43.65 o
  10   2   1      971.63      962.05     14.61 o
  12   2   1      408.96      470.21      9.50 o
  14   2   1      245.49      263.05      9.87 o
  16   2   1     1076.46     1171.99     25.66 o
  18   2   1      168.78      178.80     10.61 o
  20   2   1      262.28      271.40     13.24 o
  22   2   1      183.07      208.79     15.49 o
  24   2   1      125.84      138.22     15.25 o
  26   2   1      122.86      107.25     16.71 o
 -25   3   1       13.00       15.22      7.11 o
 -23   3   1        4.74        9.42      6.84 o
 -21   3   1      156.52      148.09     11.14 o
 -19   3   1      353.44      348.47     15.04 o
 -17   3   1      193.44      176.11     10.79 o
 -15   3   1      439.89      443.06     14.45 o
 -13   3   1       41.27       40.35      4.46 o
 -11   3   1      209.98      223.59      7.87 o
  -9   3   1       66.02       84.16      3.53 o
  -7   3   1     2289.25     2404.72     30.25 o
  -5   3   1     1941.03     1980.55     25.53 o
  -3   3   1     2497.08     2810.80     34.21 o
  -1   3   1     2721.08     2883.99     34.91 o
   1   3   1      375.51      381.17      7.89 o
   3   3   1      615.32      665.20     11.15 o
   5   3   1      258.12      229.84      5.89 o
   7   3   1     1519.65     1629.75     23.74 o
   9   3   1      175.41      162.52      5.29 o
  11   3   1      214.92      206.21      6.14 o
  13   3   1      222.28      224.52     10.59 o
  15   3   1      828.90      771.10     20.09 o
  17   3   1      962.53      913.14     28.75 o
  19   3   1       79.82       79.27      8.75 o
  21   3   1        0.45       -3.61      5.16 o
  23   3   1      411.24      493.98     22.69 o
  25   3   1      158.04      152.11     13.72 o
 -24   4   1      217.94      220.75     16.52 o
 -22   4   1      317.56      325.58     16.70 o
 -20   4   1      174.79      175.22     12.54 o
 -18   4   1      488.59      521.42     21.56 o
 -16   4   1      195.33      191.57     11.40 o
 -14   4   1      829.36      770.77     20.57 o
 -12   4   1       16.15        6.89      4.11 o
 -10   4   1      225.38      229.07      8.36 o
  -8   4   1      390.54      346.36      8.21 o
  -6   4   1     1243.87     1244.77     18.86 o
  -4   4   1     1633.86     1769.00     24.53 o
  -2   4   1      271.87      265.84      7.88 o
   0   4   1     4110.16     4675.68     55.31 o
   2   4   1     2096.58     2189.51     29.00 o
   4   4   1       73.62       95.42      6.10 o
   6   4   1     1903.18     1948.50     26.54 o
   8   4   1      363.90      338.41      8.66 o
  10   4   1      424.61      394.22     16.45 o
  12   4   1      590.52      533.49     16.06 o
  14   4   1      354.13      302.56     12.99 o
  16   4   1      774.92      775.90     21.53 o
  18   4   1      377.89      437.93     16.56 o
  20   4   1       28.19       24.51     10.69 o
  22   4   1       43.23       36.58      7.81 o
  24   4   1       42.03       45.14      8.07 o
 -23   5   1      167.43      175.51     13.71 o
 -21   5   1      205.83      210.43     19.18 o
 -19   5   1      218.64      248.00     14.63 o
 -17   5   1       52.21       60.48      7.99 o
 -15   5   1      150.75      143.38     10.43 o
 -13   5   1      210.00      179.48     13.38 o
 -11   5   1      282.59      243.58     11.82 o
  -9   5   1      133.97      152.67      7.66 o
  -7   5   1       57.32       53.81      4.25 o
  -5   5   1      252.88      239.52      9.41 o
  -3   5   1       89.88       83.68      6.82 o
  -1   5   1      381.60      383.24     10.71 o
   1   5   1      629.40      692.24     13.65 o
   3   5   1      312.90      295.46     11.38 o
   5   5   1      517.38      511.62     11.37 o
   7   5   1      563.19      553.62     11.83 o
   9   5   1     1021.65      956.94     22.94 o
  11   5   1     1146.93     1098.39     25.58 o
  13   5   1      342.39      296.44     13.57 o
  15   5   1      152.52      122.22     10.00 o
  17   5   1      786.19      750.59     22.62 o
  19   5   1      448.09      427.45     18.33 o
  21   5   1      301.40      288.25     16.31 o
  23   5   1      327.66      342.98     24.22 o
 -20   6   1       79.92       94.04     10.85 o
 -18   6   1      142.65      147.76     12.08 o
 -16   6   1      359.36      342.30     16.62 o
 -14   6   1      229.36      212.48     13.10 o
 -12   6   1      163.03      156.99     12.47 o
 -10   6   1      131.74      132.88      9.81 o
  -8   6   1       21.91       24.59      5.36 o
  -6   6   1     1173.60     1130.05     22.27 o
  -4   6   1       96.12       85.32      5.87 o
  -2   6   1      507.18      489.63     12.05 o
   0   6   1      201.23      192.21      8.88 o
   2   6   1      617.37      578.62     15.95 o
   4   6   1      629.32      608.63     13.56 o
   6   6   1     1267.14     1202.15     23.44 o
   8   6   1       61.19       62.53      7.22 o
  10   6   1      203.89      224.64     14.45 o
  12   6   1       28.17       27.18      6.19 o
  14   6   1      117.19      107.82     11.97 o
  16   6   1      219.99      229.34     14.22 o
  18   6   1      396.53      425.07     18.79 o
  20   6   1        6.23       15.56      8.97 o
 -19   7   1      266.99      317.42     25.31 o
 -17   7   1       28.64       24.48     12.57 o
 -15   7   1      264.78      247.57     18.13 o
 -13   7   1       35.50       39.02      9.86 o
 -11   7   1       14.82       27.27      7.52 o
  -9   7   1       68.57       61.85      7.77 o
  -7   7   1       96.11       95.17     12.33 o
  -5   7   1      235.02      221.21     12.22 o
  -3   7   1      278.03      246.56      9.70 o
  -1   7   1      197.04      211.70      9.15 o
   1   7   1      342.25      303.91     13.39 o
   3   7   1      119.43      125.52      8.61 o
   5   7   1       82.34       87.97      7.99 o
   7   7   1      298.90      292.97     15.87 o
   9   7   1      278.25      230.81     19.60 o
  11   7   1       17.70        8.62      6.14 o
  13   7   1      203.29      207.32     16.78 o
  15   7   1       86.67       88.57     10.08 o
  17   7   1      114.21      116.02     11.19 o
  19   7   1      116.81      143.60     24.79 o
 -16   8   1      101.39      121.17     23.14 o
 -14   8   1       64.69       63.10     11.29 o
 -12   8   1       23.57       11.15     12.14 o
 -10   8   1      237.34      254.50     17.85 o
  -8   8   1       99.96       69.79     17.48 o
  -6   8   1      221.32      220.47     33.49 o
  -4   8   1       53.29       41.68      8.72 o
  -2   8   1      330.87      346.30     17.88 o
   0   8   1      117.11       97.65     11.24 o
   2   8   1      121.51      114.52     14.17 o
   4   8   1      151.37      157.85     13.95 o
   6   8   1      133.10      132.31     13.59 o
   8   8   1       80.61       79.45     17.73 o
  10   8   1       68.53       84.22     14.89 o
  12   8   1       45.73       54.33     13.50 o
  14   8   1       78.39       89.20     15.50 o
 -11   9   1       67.08       58.02     12.01 o
  -9   9   1      165.46      185.35     20.95 o
  -7   9   1       50.75       36.62     18.95 o
  -5   9   1      184.33      221.21     28.28 o
  -1   9   1      305.29      303.35     31.59 o
   1   9   1      342.90      333.72     33.51 o
   3   9   1      155.78      159.17     19.79 o
   5   9   1      470.34      427.88     40.28 o
   7   9   1      170.73      163.89     19.80 o
   9   9   1       62.30       41.73     22.07 o
  11   9   1      182.60      203.06     29.67 o
 -26   0   2        7.16       -3.57     11.85 o
 -24   0   2      118.34      141.84     25.12 o
 -22   0   2       23.32       15.57     10.36 o
 -20   0   2        6.03       13.39      6.58 o
 -18   0   2      642.83      585.53     38.93 o
 -16   0   2      478.27      491.81     39.57 o
 -14   0   2     1649.18     1581.09     32.03 o
 -12   0   2      374.63      301.13     13.81 o
 -10   0   2       13.59       24.66      3.87 o
  -8   0   2      509.11      457.61     16.85 o
  -6   0   2    12934.76    12691.53    565.28 o
  -4   0   2    14487.04    15136.11    227.13 o
  -2   0   2     8400.39     8381.54    126.47 o
   0   0   2     2129.89     2211.71     34.42 o
   2   0   2      335.00      343.32      7.04 o
   4   0   2     2346.23     2230.68     48.98 o
   6   0   2     3696.14     3640.70     68.31 o
   8   0   2      273.35      275.10      8.52 o
  10   0   2       10.03        3.16      2.76 o
  12   0   2      245.48      267.10      9.85 o
  14   0   2     1418.13     1378.10     39.48 o
  16   0   2       11.58        0.09      4.16 o
  18   0   2      126.46      125.89      9.34 o
  20   0   2       19.97        8.62     10.10 o
  22   0   2       86.33       70.69     18.80 o
  24   0   2      533.04      622.75     44.95 o
  26   0   2       12.91        0.83     11.65 o
 -25   1   2       12.48       19.48     15.60 o
 -23   1   2       17.64       24.16     13.40 o
 -21   1   2       91.04       90.88     15.03 o
 -19   1   2       37.48       26.99      9.66 o
 -17   1   2       20.03       18.30      4.24 o
 -15   1   2     1588.81     1544.88     29.69 o
 -13   1   2      410.75      405.08     14.04 o
 -11   1   2     1692.12     1769.19     25.53 o
  -9   1   2     2681.69     2758.48     33.06 o
  -7   1   2      350.18      386.61      8.66 o
  -5   1   2    12615.66    12838.99    150.88 o
  -3   1   2    27008.39    27991.13    296.78 o
  -1   1   2     9452.86     9465.88    101.34 o
   1   1   2    55475.33    54295.96    574.63 o
   3   1   2      979.68      978.49     15.60 o
   5   1   2     2989.03     2866.36     42.67 o
   7   1   2     1061.61     1250.66     16.55 o
   9   1   2     3377.05     3632.00     60.55 o
  11   1   2      260.18      258.43      6.59 o
  13   1   2      359.37      364.35     10.38 o
  15   1   2      214.97      236.33      7.53 o
  17   1   2       77.46       78.43      7.16 o
  19   1   2      228.46      257.52     12.11 o
  21   1   2       97.80       91.78      9.80 o
  23   1   2      259.39      270.30     22.75 o
  25   1   2       66.01       78.97     23.57 o
 -26   2   2        7.71       14.28     11.26 o
 -24   2   2      132.55      141.38     13.68 o
 -22   2   2      272.94      266.27     27.84 o
 -20   2   2       72.42       61.79      7.28 o
 -18   2   2      483.93      483.09     13.67 o
 -16   2   2     1157.87     1131.42     21.62 o
 -14   2   2      470.32      487.69     12.29 o
 -12   2   2       88.77       85.70      6.05 o
 -10   2   2      313.90      350.02      9.02 o
  -8   2   2     5739.68     5770.73     72.05 o
  -6   2   2     3343.80     3627.16     46.62 o
  -4   2   2     2542.95     2555.29     33.67 o
  -2   2   2     2895.16     2853.39     36.67 o
   0   2   2    12598.82    12976.62    152.57 o
   2   2   2     3579.74     3816.83     43.33 o
   4   2   2      855.51      947.32     15.05 o
   6   2   2      941.20      909.23     12.98 o
   8   2   2     1282.25     1434.99     19.29 o
  10   2   2      536.39      546.25     10.35 o
  12   2   2      129.15      141.01      5.21 o
  14   2   2      429.83      462.08     16.13 o
  16   2   2     1061.80     1010.23     23.38 o
  18   2   2      375.89      335.03     13.71 o
  20   2   2       39.64       42.96      6.53 o
  22   2   2      111.05      128.87     13.65 o
  24   2   2       42.71        9.03     11.49 o
  26   2   2       24.19       53.97     18.03 o
 -25   3   2      275.00      287.99     24.63 o
 -23   3   2      153.12      147.01     15.80 o
 -21   3   2      115.59      145.93     11.18 o
 -19   3   2       99.32      102.35     12.83 o
 -17   3   2      418.55      398.85     15.04 o
 -15   3   2      598.91      546.93     13.86 o
 -13   3   2      476.65      468.72     13.36 o
 -11   3   2       85.50       96.02      6.49 o
  -9   3   2      136.04      110.60      5.77 o
  -7   3   2       71.31       78.31      4.95 o
  -5   3   2      290.30      244.79      6.09 o
  -3   3   2     1635.76     1753.04     23.01 o
  -1   3   2      509.59      596.70     10.42 o
   1   3   2      612.82      605.25     10.45 o
   3   3   2     1520.45     1599.09     26.77 o
   5   3   2     1955.77     1958.19     25.29 o
   7   3   2      697.00      717.45     11.88 o
   9   3   2      336.15      360.61      7.80 o
  11   3   2      438.91      445.77     11.64 o
  13   3   2      690.54      746.13     18.94 o
  15   3   2      969.96      924.82     25.72 o
  17   3   2      797.41      761.94     21.04 o
  19   3   2       10.92       22.77      5.75 o
  21   3   2      540.73      577.81     19.67 o
  23   3   2       82.32       91.97     15.71 o
  25   3   2      127.69      127.79     13.09 o
 -24   4   2      114.36      107.15     13.31 o
 -22   4   2       26.61       18.19      6.84 o
 -20   4   2       65.38       64.77      9.27 o
 -18   4   2      347.06      322.30     14.85 o
 -16   4   2      553.06      501.24     16.72 o
 -14   4   2       40.74       40.45      6.81 o
 -12   4   2      244.17      245.27      9.19 o
 -10   4   2      232.21      240.39      8.69 o
  -8   4   2     2632.59     2743.11     39.64 o
  -6   4   2      483.39      537.08     10.68 o
  -4   4   2     2720.66     2752.06     39.40 o
  -2   4   2      697.52      759.36     13.36 o
   0   4   2      250.99      235.52      6.79 o
   2   4   2     2077.37     2130.73     28.38 o
   4   4   2     1007.46      994.05     17.33 o
   6   4   2      943.92      925.54     15.24 o
   8   4   2      128.77      129.19      5.21 o
  10   4   2      691.15      729.99     15.62 o
  12   4   2      366.59      385.61     13.57 o
  14   4   2     1811.08     1776.43     35.45 o
  16   4   2      982.22      852.58     22.90 o
  18   4   2      294.40      280.86     14.40 o
  20   4   2      154.47      154.23     11.83 o
  22   4   2      145.99      151.63     14.57 o
  24   4   2      136.67      160.41     12.14 o
 -23   5   2      102.85       99.97     12.25 o
 -21   5   2      133.61      144.51     18.12 o
 -19   5   2       39.39       43.76      7.71 o
 -17   5   2       58.18       57.30      7.82 o
 -15   5   2      257.59      223.86     12.50 o
 -13   5   2      390.19      329.69     13.75 o
 -11   5   2       37.19       35.39      5.66 o
  -9   5   2      653.43      588.57     14.36 o
  -7   5   2      127.29      128.28      5.95 o
  -5   5   2      348.53      280.43      8.28 o
  -3   5   2      724.32      654.70     13.14 o
  -1   5   2      269.18      293.72      8.41 o
   1   5   2      166.11      165.98      6.74 o
   3   5   2      147.27      147.06      6.40 o
   5   5   2       83.03       72.80      5.23 o
   7   5   2      381.62      355.11     10.94 o
   9   5   2      619.01      547.09     18.03 o
  11   5   2      109.17      112.03      8.83 o
  13   5   2     1262.30     1242.27     29.90 o
  15   5   2      169.93      167.09     11.46 o
  17   5   2      657.93      685.39     21.73 o
  19   5   2      415.17      428.16     18.65 o
  21   5   2       93.25       88.18     11.37 o
  23   5   2      176.42      217.02     17.02 o
 -20   6   2       91.65      106.66     14.77 o
 -18   6   2       41.23       41.26      9.96 o
 -16   6   2       47.61       45.62      7.64 o
 -14   6   2       96.52       81.81      8.87 o
 -12   6   2      427.65      408.38     16.22 o
 -10   6   2      284.62      274.81     13.28 o
  -8   6   2      378.14      387.27     14.65 o
  -6   6   2      337.83      319.18     11.18 o
  -4   6   2      304.72      318.66      9.70 o
  -2   6   2       77.57       64.14      5.29 o
   0   6   2      262.01      229.64      8.70 o
   2   6   2       19.61       27.45      5.18 o
   4   6   2      252.64      245.33     11.01 o
   6   6   2       19.57       20.14      4.15 o
   8   6   2      702.97      713.05     20.04 o
  10   6   2      147.53      150.52     11.55 o
  12   6   2      140.13      141.08     10.77 o
  14   6   2        2.88        2.46      4.94 o
  16   6   2      356.43      334.31     16.61 o
  18   6   2      617.95      660.30     24.70 o
  20   6   2      227.49      213.75     16.23 o
 -19   7   2      187.07      192.66     20.98 o
 -17   7   2       65.56       62.39     11.00 o
 -15   7   2      397.71      381.05     33.91 o
 -13   7   2       83.03       88.20     12.28 o
 -11   7   2       39.64       35.75     12.43 o
  -9   7   2      215.65      244.10     24.71 o
  -7   7   2      157.20      141.79     12.46 o
  -5   7   2       16.38       18.99      5.34 o
  -3   7   2     1058.20      974.69     24.02 o
  -1   7   2     1082.28     1058.32     22.41 o
   1   7   2      466.19      421.67     15.54 o
   3   7   2      135.04      135.68      8.74 o
   5   7   2      194.87      210.11     10.52 o
   7   7   2       72.56       69.54      8.15 o
   9   7   2        0.01        2.53      5.15 o
  11   7   2       97.42      107.47     10.39 o
  13   7   2      255.56      267.71     15.35 o
  15   7   2       95.45       98.36     10.44 o
  17   7   2      195.13      178.53     13.55 o
  19   7   2      280.48      287.09     30.45 o
 -16   8   2       84.21       96.54     21.70 o
 -14   8   2      418.92      441.43     23.62 o
 -12   8   2      207.77      195.75     16.60 o
 -10   8   2       57.23       81.44     25.16 o
  -8   8   2      157.10      168.82     18.17 o
  -6   8   2      126.63      111.30     12.19 o
  -4   8   2      519.28      524.31     21.73 o
  -2   8   2      262.39      257.48     15.53 o
   0   8   2      126.90      104.11     10.14 o
   2   8   2      273.25      276.72     14.64 o
   4   8   2       92.11       95.38     11.97 o
   6   8   2       83.70       78.29     11.30 o
   8   8   2      578.01      587.69     24.83 o
  10   8   2      150.88      147.12     17.21 o
  12   8   2        1.71      -11.89     11.89 o
  14   8   2       14.43        8.90      8.80 o
 -11   9   2        0.88       -3.22      8.43 o
  -9   9   2       54.29       45.99     11.09 o
  -7   9   2        0.22       -9.24      9.24 o
  -5   9   2      168.31      209.39     19.94 o
  -3   9   2      183.82      244.17     31.16 o
  -1   9   2      113.31      181.51     26.68 o
   1   9   2      102.49      107.29     13.30 o
   3   9   2       50.79       48.15     28.47 o
   5   9   2       90.53       76.27     22.79 o
   7   9   2      394.00      447.09     29.31 o
   9   9   2       39.28       20.51     13.56 o
  11   9   2      114.95      100.57     13.88 o
 -26   0   3      252.89      267.43     32.18 o
 -24   0   3      350.98      424.69     37.58 o
 -22   0   3       10.02       17.61      7.73 o
 -20   0   3      309.09      298.65     19.25 o
 -18   0   3      458.60      468.92     25.26 o
 -16   0   3     2633.07     2503.63    103.78 o
 -14   0   3      520.55      486.73     14.74 o
 -12   0   3       45.24       48.55      5.12 o
 -10   0   3        3.30       -2.77      4.68 o
  -8   0   3     2164.88     2366.11     68.94 o
  -6   0   3     1438.39     1448.24     50.70 o
  -4   0   3    11010.61    11200.14    169.20 o
  -2   0   3     3475.04     3480.70     58.28 o
   0   0   3     1617.70     1568.29     25.42 o
   2   0   3     1028.33     1030.99     17.90 o
   4   0   3      273.83      302.60     13.61 o
   6   0   3     1923.98     1840.92     51.39 o
   8   0   3     1344.18     1577.71     66.94 o
  10   0   3      149.03      202.34      8.08 o
  12   0   3      218.20      246.48      9.58 o
  14   0   3      480.60      522.09     17.79 o
  16   0   3      467.01      392.75     21.10 o
  18   0   3       10.18       15.10      6.54 o
  20   0   3       13.03        3.50     10.01 o
  22   0   3       27.17       27.50     14.12 o
  24   0   3       61.21       77.01     21.43 o
  26   0   3      151.59      202.66     30.64 o
 -25   1   3        6.97        6.37      7.40 o
 -23   1   3       28.01       24.33      8.47 o
 -21   1   3      304.56      281.68     13.88 o
 -19   1   3      298.95      297.97     12.78 o
 -17   1   3      508.02      507.95     13.38 o
 -15   1   3     2244.21     2134.36     33.32 o
 -13   1   3     1804.12     1744.30     23.85 o
 -11   1   3       31.91       35.22      2.69 o
  -9   1   3      886.04      912.02     13.36 o
  -7   1   3      293.26      311.33      5.93 o
  -5   1   3     4569.39     4626.78     56.90 o
  -3   1   3     8505.62     8704.29     93.66 o
  -1   1   3     1764.36     1709.63     24.68 o
   1   1   3      660.09      620.30      8.45 o
   3   1   3     2017.59     2030.73     29.62 o
   5   1   3     2162.68     2058.73     24.54 o
   7   1   3     2121.17     2134.05     26.04 o
   9   1   3      749.46      745.89     15.76 o
  11   1   3      423.67      454.27      9.20 o
  13   1   3       14.82       17.49      2.60 o
  15   1   3      188.83      201.41      7.04 o
  17   1   3      566.43      515.75     15.61 o
  19   1   3      670.36      688.35     19.24 o
  21   1   3       38.54       29.86      7.39 o
  23   1   3       69.96       82.86     17.25 o
  25   1   3      157.07      198.45     21.38 o
 -26   2   3       17.72       20.91      6.69 o
 -24   2   3      125.79      127.24     15.72 o
 -22   2   3      815.93      857.27     38.56 o
 -20   2   3      305.16      329.46     21.77 o
 -18   2   3        7.54       -4.28      4.28 o
 -16   2   3      131.74      113.37      7.17 o
 -14   2   3      821.22      761.46     30.10 o
 -12   2   3      382.76      366.05      9.91 o
 -10   2   3     1714.88     1800.62     27.17 o
  -8   2   3     5990.72     6068.27     75.69 o
  -6   2   3    10863.75    11668.88    144.54 o
  -4   2   3      172.83      203.16      4.71 o
  -2   2   3     4709.06     5072.38     56.54 o
   0   2   3     2160.54     2398.71     28.40 o
   2   2   3     2440.53     2553.56     30.14 o
   4   2   3     1824.05     1792.92     25.19 o
   6   2   3      893.40      967.17     15.96 o
   8   2   3      555.92      630.69     10.38 o
  10   2   3     1448.96     1533.65     21.13 o
  12   2   3      191.54      198.78      7.05 o
  14   2   3      201.09      219.22      9.97 o
  16   2   3      348.55      274.03     12.68 o
  18   2   3     1165.56     1126.66     41.85 o
  20   2   3      300.88      321.30     14.32 o
  22   2   3       95.58       99.17     12.56 o
  24   2   3      111.65      137.05     18.09 o
 -25   3   3       49.85       32.71     14.84 o
 -23   3   3      626.23      688.39     35.82 o
 -21   3   3      150.43      155.54     14.96 o
 -19   3   3       19.14       15.14      5.74 o
 -17   3   3      509.73      522.13     16.75 o
 -15   3   3     1227.18     1250.45     25.95 o
 -13   3   3      335.47      323.83     10.01 o
 -11   3   3     1056.51     1060.08     19.39 o
  -9   3   3      468.50      501.37     11.64 o
  -7   3   3      951.74      997.85     14.87 o
  -5   3   3     2632.92     2809.48     34.39 o
  -3   3   3     3116.71     3479.16     41.36 o
  -1   3   3      220.26      240.27      6.08 o
   1   3   3    10380.96    11343.23    123.59 o
   3   3   3      950.53     1021.12     15.10 o
   5   3   3      438.58      439.74      8.74 o
   7   3   3       42.09       46.54      2.76 o
   9   3   3      608.22      572.19     10.31 o
  11   3   3       67.20       65.56      4.88 o
  13   3   3     1365.11     1348.78     40.38 o
  15   3   3      239.89      194.36     10.80 o
  17   3   3      264.13      270.80     13.11 o
  19   3   3      190.60      191.69     13.88 o
  21   3   3       91.98       96.98      9.65 o
  23   3   3      237.32      224.08     16.74 o
  25   3   3       91.72      110.40     34.32 o
 -24   4   3      233.96      298.35     19.01 o
 -22   4   3      445.11      471.89     23.93 o
 -20   4   3       73.81       79.41      8.83 o
 -18   4   3      256.41      273.64     13.87 o
 -16   4   3      298.28      302.96     13.55 o
 -14   4   3      205.22      187.76      8.68 o
 -12   4   3      216.24      186.15     13.02 o
 -10   4   3       81.28       67.18      5.35 o
  -8   4   3      335.79      323.10      9.61 o
  -6   4   3       21.18       13.87      2.52 o
  -4   4   3      324.51      306.66      8.34 o
  -2   4   3       38.74       44.19      3.58 o
   0   4   3     1611.11     1665.96     25.70 o
   2   4   3     1066.73     1181.19     18.10 o
   4   4   3      543.47      538.69     10.67 o
   6   4   3      628.32      641.62     11.83 o
   8   4   3     1988.06     2017.14     31.63 o
  10   4   3     1210.86     1170.53     21.67 o
  12   4   3      483.29      489.31     15.53 o
  14   4   3      139.31      114.21      8.96 o
  16   4   3      227.61      210.53     12.23 o
  18   4   3       76.27       87.34      9.02 o
  20   4   3      116.51      111.97     10.45 o
  22   4   3       31.51       45.06      8.23 o
  24   4   3     1033.02     1265.93     46.08 o
 -23   5   3       25.35        7.71     16.55 o
 -21   5   3      156.13      170.08     13.01 o
 -19   5   3        0.78       -4.99      4.99 o
 -17   5   3       60.81       49.43      7.51 o
 -15   5   3      161.29      151.50     12.11 o
 -13   5   3      109.62      121.65      9.05 o
 -11   5   3      371.29      371.89     14.40 o
  -9   5   3       50.02       59.02      5.56 o
  -7   5   3      384.13      397.29     13.07 o
  -5   5   3     2101.94     2106.30     29.56 o
  -3   5   3      275.48      305.99     13.64 o
  -1   5   3     1072.27     1030.20     17.60 o
   1   5   3      153.23      169.28      7.54 o
   3   5   3      522.52      568.04     13.76 o
   5   5   3        5.68        3.76      2.54 o
   7   5   3      749.17      746.39     16.67 o
   9   5   3      652.45      635.93     15.44 o
  11   5   3      603.67      588.09     17.88 o
  13   5   3       98.52      104.00      8.97 o
  15   5   3      436.70      440.97     19.53 o
  17   5   3      581.77      592.38     20.15 o
  19   5   3       47.54       39.60      8.02 o
  21   5   3       78.77       93.87     10.39 o
  23   5   3      249.22      276.13     16.31 o
 -20   6   3       21.18       14.96      7.45 o
 -18   6   3       39.74       45.85      9.22 o
 -16   6   3       16.44       13.96     12.46 o
 -14   6   3      109.30      104.79     14.71 o
 -12   6   3       47.47       52.37      8.44 o
 -10   6   3       41.19       57.42      6.88 o
  -8   6   3        3.81        8.31      3.93 o
  -6   6   3       88.26       90.89      9.52 o
  -4   6   3      791.73      734.91     17.71 o
  -2   6   3      615.39      609.72     13.61 o
   0   6   3      290.25      300.89      9.50 o
   2   6   3      221.36      202.35      8.07 o
   4   6   3      650.62      694.67     16.77 o
   6   6   3       92.44      106.99      7.43 o
   8   6   3      453.58      459.71     15.75 o
  10   6   3      158.71      141.83     10.18 o
  12   6   3      305.50      330.37     15.20 o
  14   6   3      334.51      324.99     15.59 o
  16   6   3       11.91       14.86      6.49 o
  18   6   3      338.59      324.00     16.99 o
  20   6   3      187.56      197.86     18.63 o
 -19   7   3       85.98       88.05     14.81 o
 -17   7   3      132.07      128.20     13.61 o
 -15   7   3       84.94       72.15     20.01 o
 -13   7   3       69.71      100.48     20.87 o
 -11   7   3      127.53      107.43     17.61 o
  -9   7   3      151.32      158.26     13.86 o
  -7   7   3       43.17       53.28      9.08 o
  -5   7   3       34.50       38.95      6.96 o
  -3   7   3      157.31      157.62     12.01 o
  -1   7   3      566.75      556.02     15.44 o
   1   7   3      218.74      243.24     12.57 o
   3   7   3      360.05      364.33     14.69 o
   5   7   3       36.89       25.22      5.90 o
   7   7   3      215.54      215.91     15.39 o
   9   7   3     1216.19     1223.74     58.00 o
  11   7   3      229.90      218.27     17.14 o
  13   7   3      168.67      179.47     17.91 o
  15   7   3      346.37      332.28     20.71 o
  17   7   3      574.12      558.07     32.31 o
 -14   8   3      205.28      226.85     18.36 o
 -12   8   3      395.48      389.12     26.02 o
 -10   8   3      148.13      141.03     14.71 o
  -8   8   3       23.57       28.84      7.92 o
  -6   8   3       44.76       47.22      9.12 o
  -4   8   3       45.50       33.83      7.55 o
  -2   8   3      466.70      468.41     19.67 o
   0   8   3       37.46       46.95      8.25 o
   2   8   3      222.38      231.52     13.89 o
   4   8   3      168.56      167.28     19.42 o
   6   8   3      301.29      313.26     19.28 o
   8   8   3      182.46      186.05     18.91 o
  10   8   3       53.16       60.72     10.95 o
  12   8   3       46.43       39.11      9.79 o
  14   8   3      147.49      150.29     20.22 o
 -11   9   3      410.00      444.48     29.48 o
  -9   9   3      182.68      166.81     18.55 o
  -7   9   3      188.43      188.84     16.25 o
  -5   9   3      620.19      673.83     33.66 o
  -3   9   3      342.40      330.10     38.82 o
  -1   9   3      220.48      250.24     31.60 o
   1   9   3       19.34        0.62      7.83 o
   3   9   3       10.68       -9.04      9.04 o
   5   9   3       52.81       49.38     15.51 o
   7   9   3      519.15      478.54     43.40 o
   9   9   3      363.41      354.10     26.65 o
 -26   0   4       11.48       33.68     12.17 o
 -24   0   4       36.84       58.56     10.81 o
 -22   0   4      159.01      174.99     18.73 o
 -20   0   4      355.04      350.48     19.57 o
 -18   0   4      574.13      600.71     24.75 o
 -16   0   4     4006.85     3736.03     83.70 o
 -14   0   4     6481.36     6256.31    102.11 o
 -12   0   4      723.00      744.47     23.34 o
 -10   0   4      545.83      494.47     13.00 o
  -8   0   4      731.23      705.63     16.00 o
  -6   0   4    18225.22    18604.15    296.87 o
  -4   0   4      946.41     1003.09     18.55 o
  -2   0   4    19142.63    20404.46    305.26 o
   0   0   4     4471.88     4475.09     69.13 o
   2   0   4     1253.69     1273.61     22.05 o
   4   0   4       47.99       45.61      3.23 o
   6   0   4      993.95      950.25     18.68 o
   8   0   4     4297.76     4643.66    114.15 o
  10   0   4     2418.41     2591.91     45.67 o
  12   0   4        1.85       -1.36      2.69 o
  14   0   4       81.62       77.04      6.83 o
  16   0   4      818.26      803.13     41.12 o
  18   0   4      805.23      740.21     49.49 o
  20   0   4      185.97      229.83     26.89 o
  22   0   4      122.45      124.68     23.90 o
  24   0   4        8.18        6.59     14.06 o
 -25   1   4       35.08        8.36     17.12 o
 -23   1   4       85.07       95.17     16.63 o
 -21   1   4      108.67      111.44      9.57 o
 -19   1   4       73.74       66.45      7.37 o
 -17   1   4       39.75       21.68      4.45 o
 -15   1   4      385.24      367.49     10.80 o
 -13   1   4      667.83      607.87     14.30 o
 -11   1   4     1208.02     1303.19     21.11 o
  -9   1   4     3314.02     3462.30     45.43 o
  -7   1   4     4921.76     5003.37     56.24 o
  -5   1   4      160.25      144.74      3.85 o
  -3   1   4     6918.13     7153.43     84.26 o
  -1   1   4      955.94     1016.75     14.49 o
   1   1   4     4371.57     4472.86     58.04 o
   3   1   4      229.05      235.29      4.45 o
   5   1   4      206.77      224.41      5.80 o
   7   1   4      101.01       83.09      3.17 o
   9   1   4      743.82      820.24     12.80 o
  11   1   4     1403.79     1463.46     27.24 o
  13   1   4      305.88      273.99      7.44 o
  15   1   4      973.62     1078.16     20.32 o
  17   1   4      565.95      557.92     14.08 o
  19   1   4      135.52      144.30      9.92 o
  21   1   4      107.87      118.79     23.37 o
  23   1   4      239.39      275.84     23.00 o
  25   1   4      187.32      237.99     23.02 o
 -26   2   4      154.25      151.57     15.74 o
 -24   2   4       27.06       26.48      8.46 o
 -22   2   4       29.16       11.00      7.00 o
 -20   2   4       48.94       54.38      7.12 o
 -18   2   4      329.22      310.38     11.19 o
 -16   2   4      399.21      385.64     11.73 o
 -14   2   4      457.64      428.57     11.53 o
 -12   2   4     2393.20     2408.49     35.35 o
 -10   2   4     2315.85     2373.66     34.03 o
  -8   2   4     1931.40     2039.71     29.35 o
  -6   2   4     1714.72     1802.16     25.82 o
  -4   2   4      968.12     1008.54     14.93 o
  -2   2   4      876.37      846.09     12.59 o
   0   2   4     3324.32     3513.33     46.02 o
   2   2   4      675.19      774.23     11.18 o
   4   2   4      618.85      688.17     12.21 o
   6   2   4     2828.63     2830.24     38.07 o
   8   2   4     2537.98     2634.52     36.44 o
  10   2   4     2389.65     2479.86     31.33 o
  12   2   4      442.55      416.77     12.98 o
  14   2   4      785.05      734.41     15.65 o
  16   2   4      442.19      358.11     13.07 o
  18   2   4      417.43      386.81     14.38 o
  20   2   4        7.94        6.54      4.82 o
  22   2   4      106.17      109.95     10.01 o
  24   2   4      207.70      212.29     32.30 o
 -25   3   4       74.06       69.54     15.64 o
 -23   3   4      283.55      296.07     18.71 o
 -21   3   4       27.18       40.95      8.78 o
 -19   3   4       38.46       48.54      8.70 o
 -17   3   4       74.62       68.27      8.57 o
 -15   3   4      129.57      126.60      8.62 o
 -13   3   4      410.50      406.01     11.33 o
 -11   3   4      612.74      601.78     13.61 o
  -9   3   4      876.51     1027.88     18.54 o
  -7   3   4     2266.51     2383.42     30.07 o
  -5   3   4     1813.96     1724.64     23.11 o
  -3   3   4     1502.17     1657.46     22.04 o
  -1   3   4      634.94      643.22     10.86 o
   1   3   4      835.09      925.92     15.25 o
   3   3   4     6370.57     6778.11     76.02 o
   5   3   4     1822.51     1916.33     24.81 o
   7   3   4      257.27      218.33      7.26 o
   9   3   4      471.53      417.19     10.66 o
  11   3   4      548.64      562.15     13.17 o
  13   3   4      647.34      665.26     15.03 o
  15   3   4      528.97      470.63     15.23 o
  17   3   4      147.56      130.72      9.79 o
  19   3   4      353.37      369.54     15.36 o
  21   3   4       36.93       32.48      7.69 o
  23   3   4      324.10      424.44     20.39 o
  25   3   4      337.17      391.48     28.61 o
 -24   4   4       55.08       54.31      9.39 o
 -22   4   4       59.51       42.86      7.56 o
 -20   4   4       41.87       23.78      6.78 o
 -18   4   4      203.78      178.23     11.62 o
 -16   4   4      277.33      268.84     14.88 o
 -14   4   4      271.28      229.31      9.69 o
 -12   4   4       83.21       61.57      5.67 o
 -10   4   4      239.51      260.65      9.36 o
  -8   4   4      413.34      403.40     10.84 o
  -6   4   4      350.11      312.68      7.76 o
  -4   4   4      562.22      597.56     11.40 o
  -2   4   4      709.27      749.37     13.23 o
   0   4   4     1365.32     1484.33     21.45 o
   2   4   4     2167.62     2077.64     27.87 o
   4   4   4      278.06      290.04      7.43 o
   6   4   4       41.29       35.36      3.06 o
   8   4   4      235.98      233.82      8.76 o
  10   4   4     1283.56     1207.75     22.33 o
  12   4   4     1810.30     1712.54     33.87 o
  14   4   4       67.22       64.51      7.08 o
  16   4   4      349.79      325.77     14.74 o
  18   4   4      149.63      146.17     11.29 o
  20   4   4       75.81       73.26      9.03 o
  22   4   4      175.93      212.54     16.47 o
  24   4   4      133.44      152.68     13.78 o
 -23   5   4       29.30       47.16     20.74 o
 -21   5   4       56.36       53.86      9.71 o
 -19   5   4       38.72       30.49      8.37 o
 -17   5   4       23.00       29.79      7.49 o
 -15   5   4       82.67       82.52      8.28 o
 -13   5   4       73.11       78.00     10.20 o
 -11   5   4       19.30       21.34      4.26 o
  -9   5   4     1669.03     1578.22     27.56 o
  -7   5   4     2259.10     2274.55     35.72 o
  -5   5   4       67.48       84.12      5.18 o
  -3   5   4       71.14       76.76      5.13 o
  -1   5   4      413.81      350.85      9.17 o
   1   5   4      397.55      428.83     10.28 o
   3   5   4     1333.49     1345.91     21.08 o
   5   5   4      109.93      106.13      6.71 o
   7   5   4     1395.36     1432.18     25.77 o
   9   5   4      272.83      262.40     10.16 o
  11   5   4       83.09       95.47      8.30 o
  13   5   4      119.94      122.00      9.70 o
  15   5   4      199.15      212.53     12.95 o
  17   5   4      149.21      143.16     12.04 o
  19   5   4       21.49       14.42      8.70 o
  21   5   4       54.32       58.68      8.90 o
 -20   6   4      317.68      327.84     20.68 o
 -18   6   4       18.40       11.67      7.63 o
 -16   6   4       35.14       41.14     11.49 o
 -14   6   4      135.29      127.20     13.18 o
 -12   6   4      159.30      171.72     13.71 o
 -10   6   4      102.96       89.56      9.83 o
  -8   6   4       33.47       44.34      8.85 o
  -6   6   4      861.91      819.96     26.26 o
  -4   6   4      189.44      177.70      9.42 o
  -2   6   4       73.40       70.64      5.45 o
   0   6   4      941.76      894.58     19.93 o
   2   6   4      727.61      721.19     20.54 o
   4   6   4      119.67      124.00      7.80 o
   6   6   4      818.68      845.73     19.14 o
   8   6   4      279.83      305.00     11.64 o
  10   6   4      101.21       82.13      8.18 o
  12   6   4      224.21      236.64     17.02 o
  14   6   4       23.79       19.21      6.62 o
  16   6   4       62.58       61.47      8.86 o
  18   6   4      292.17      306.87     17.01 o
  20   6   4      151.50      182.06     22.30 o
 -17   7   4      366.46      370.75     22.38 o
 -15   7   4       69.78       64.42     17.20 o
 -13   7   4       57.43       80.21     11.45 o
 -11   7   4      129.01      132.95     13.75 o
  -9   7   4      245.96      304.56     29.71 o
  -7   7   4       13.76       13.89      5.14 o
  -5   7   4      167.76      198.20     16.55 o
  -3   7   4        9.26        1.21      4.22 o
  -1   7   4       48.92       48.50      6.03 o
   1   7   4       13.08       14.65      5.58 o
   3   7   4      222.87      232.91     13.13 o
   5   7   4      108.82      100.03      9.42 o
   7   7   4      188.57      210.35     19.91 o
   9   7   4      225.36      214.17     16.44 o
  11   7   4       60.47       57.89     11.95 o
  13   7   4       93.63       91.25     12.28 o
  15   7   4       39.38       47.85     13.61 o
  17   7   4      553.38      583.46     30.88 o
 -14   8   4      169.19      150.68     16.99 o
 -12   8   4       80.77       83.11     12.78 o
 -10   8   4       83.41       89.93     16.45 o
  -8   8   4      128.41      116.53     14.83 o
  -6   8   4      134.50      145.75     13.92 o
  -4   8   4      109.30      106.03     10.10 o
  -2   8   4       82.51       66.71     10.97 o
   0   8   4      147.91      162.01     12.19 o
   2   8   4       22.40       27.64      7.37 o
   4   8   4      152.07      160.12     12.53 o
   6   8   4      155.26      171.07     15.77 o
   8   8   4      521.92      527.94     24.19 o
  10   8   4       11.68       15.47     12.51 o
  12   8   4      164.80      151.95     16.07 o
  14   8   4       96.44       85.36     16.89 o
 -11   9   4       18.10       -3.17      9.41 o
  -9   9   4       46.96       37.76      7.94 o
  -7   9   4      234.44      289.84     19.36 o
  -5   9   4       49.47       23.85     12.24 o
  -3   9   4       74.23      103.23     25.17 o
  -1   9   4      149.09      167.02     19.60 o
   1   9   4      229.89      227.20     17.67 o
   3   9   4       25.81       29.81     10.08 o
   5   9   4      151.87      152.59     16.22 o
   7   9   4      110.54      122.19     16.17 o
   9   9   4       13.52       -6.83      9.04 o
 -26   0   5      208.22      263.05     31.01 o
 -24   0   5        5.07        2.80      8.02 o
 -22   0   5       60.00       51.65     11.02 o
 -20   0   5        3.12        4.08      6.42 o
 -18   0   5      153.47      170.51     14.67 o
 -16   0   5      270.83      257.75     15.95 o
 -14   0   5      215.98      218.10     17.83 o
 -12   0   5       26.76       18.53      3.70 o
 -10   0   5        6.93       17.52      3.45 o
  -8   0   5      483.98      510.21     12.86 o
  -6   0   5     2692.03     2715.17     45.40 o
  -4   0   5      119.97       97.51      4.71 o
  -2   0   5      851.99      919.81     17.30 o
   0   0   5      133.21      173.61      5.75 o
   2   0   5     2553.00     2427.00     52.22 o
   4   0   5     2170.23     2303.14     38.54 o
   6   0   5      879.27     1054.20     20.64 o
   8   0   5     2872.89     2999.10     50.79 o
  10   0   5      391.29      455.11     12.86 o
  12   0   5      279.06      266.55     10.08 o
  14   0   5       40.10       32.76      5.03 o
  16   0   5       19.05       18.05      4.62 o
  18   0   5        1.34        3.11      6.31 o
  20   0   5      189.69      241.85     27.56 o
  22   0   5       37.07       29.04     15.63 o
  24   0   5        9.76       14.45     16.96 o
 -25   1   5      278.71      288.02     18.46 o
 -23   1   5        7.91        9.81      5.84 o
 -21   1   5       83.35       85.71      9.01 o
 -19   1   5      228.90      242.01     12.22 o
 -17   1   5      496.12      476.69     15.61 o
 -15   1   5     5202.96     4932.29     74.26 o
 -13   1   5     1045.37     1067.26     19.31 o
 -11   1   5     1874.34     1852.05     24.57 o
  -9   1   5     2593.19     2560.95     39.48 o
  -7   1   5    14009.92    14629.22    156.94 o
  -5   1   5     2620.97     2811.16     32.92 o
  -3   1   5    13987.19    14287.21    165.88 o
  -1   1   5      416.26      397.04     10.28 o
   1   1   5    10423.35    10726.39    115.15 o
   3   1   5     3189.66     3321.13     60.26 o
   5   1   5     2043.60     2062.27     32.18 o
   7   1   5     1551.11     1657.31     21.31 o
   9   1   5      301.02      317.52      7.32 o
  11   1   5      232.60      224.76      6.22 o
  13   1   5       30.64       40.02      3.36 o
  15   1   5      494.32      526.57     13.13 o
  17   1   5     1557.92     1512.86     26.87 o
  19   1   5      329.06      300.11     12.76 o
  21   1   5       61.73       75.00     13.37 o
  23   1   5       18.72       24.38     11.50 o
  25   1   5      395.14      452.62     36.61 o
 -26   2   5      422.81      465.23     25.66 o
 -24   2   5      266.99      283.51     18.46 o
 -22   2   5       78.21       59.30     11.43 o
 -20   2   5       67.78       77.70      8.51 o
 -18   2   5       42.32       40.43      5.19 o
 -16   2   5       12.90        8.10      4.42 o
 -14   2   5     3676.63     3493.98     52.74 o
 -12   2   5     1720.22     1767.71     27.96 o
 -10   2   5     1247.49     1273.31     21.17 o
  -8   2   5      966.88      906.12     16.01 o
  -6   2   5      499.18      541.07      9.09 o
  -4   2   5      123.55      121.81      3.84 o
  -2   2   5      903.22      862.02     13.98 o
   0   2   5       73.06       83.95      3.89 o
   2   2   5      477.19      429.84      7.43 o
   4   2   5      554.14      642.12     11.84 o
   6   2   5     1038.50     1157.93     22.90 o
   8   2   5       42.10       56.29      4.15 o
  10   2   5     1314.48     1396.01     22.88 o
  12   2   5      223.59      218.46      8.14 o
  14   2   5       85.84       73.66      5.53 o
  16   2   5     1261.43     1278.17     29.38 o
  18   2   5      122.16      126.54      9.48 o
  20   2   5      109.26      117.01      9.52 o
  22   2   5      226.41      210.42     15.66 o
  24   2   5      189.08      201.69     30.62 o
 -25   3   5       27.89       27.74     13.18 o
 -23   3   5      168.65      181.73     15.45 o
 -21   3   5        5.72       12.19      7.10 o
 -19   3   5      206.77      209.23     16.08 o
 -17   3   5      140.50      148.03      9.64 o
 -15   3   5       83.67       78.19      6.57 o
 -13   3   5      491.21      494.38     12.90 o
 -11   3   5      277.16      283.44      9.48 o
  -9   3   5     1645.35     1702.98     26.91 o
  -7   3   5      510.80      500.52     11.07 o
  -5   3   5      346.84      344.02      7.34 o
  -3   3   5       43.48       38.79      3.90 o
  -1   3   5     1943.67     2065.56     26.36 o
   1   3   5     4895.75     5465.93     62.26 o
   3   3   5     1868.54     2094.72     26.80 o
   5   3   5       77.19      106.42      5.28 o
   7   3   5     1136.98     1276.29     21.42 o
   9   3   5     1236.68     1295.61     23.08 o
  11   3   5       39.00       35.43      5.10 o
  13   3   5       74.61       92.90      6.30 o
  15   3   5      235.02      224.07     11.52 o
  17   3   5       32.72       30.47      5.98 o
  19   3   5      280.92      304.96     17.49 o
  21   3   5      295.26      282.55     15.33 o
  23   3   5      287.07      325.92     16.97 o
  25   3   5      640.68      831.60     54.24 o
 -24   4   5      357.47      362.32     37.53 o
 -22   4   5      140.03      148.72     14.11 o
 -20   4   5      173.22      143.33     11.27 o
 -18   4   5      186.55      162.53     15.09 o
 -16   4   5       95.78      101.95      8.81 o
 -14   4   5      906.82      952.11     20.15 o
 -12   4   5       61.16       69.15      5.87 o
 -10   4   5      264.33      215.31      8.66 o
  -8   4   5       74.90       69.14      5.36 o
  -6   4   5       56.11       67.94      5.06 o
  -4   4   5      298.52      338.38      8.17 o
  -2   4   5      906.64      975.45     15.78 o
   0   4   5      203.10      212.37      8.06 o
   2   4   5     3432.75     3576.97     47.97 o
   4   4   5      653.17      692.07     14.57 o
   6   4   5      535.24      559.74     13.10 o
   8   4   5      964.15      985.22     19.17 o
  10   4   5     1830.06     1867.16     30.80 o
  12   4   5     1720.06     1703.40     33.76 o
  14   4   5      283.44      274.59     12.96 o
  16   4   5      171.15      171.48     11.99 o
  18   4   5       20.78       28.89      6.95 o
  20   4   5       62.22       63.37      8.88 o
  22   4   5      221.17      214.80     14.43 o
  24   4   5      300.07      372.26     26.43 o
 -21   5   5       23.67       21.01      7.96 o
 -19   5   5       19.51       20.35      7.42 o
 -17   5   5       92.70       92.77     14.28 o
 -15   5   5       79.34       77.96      9.97 o
 -13   5   5       97.15       78.23      6.65 o
 -11   5   5      432.58      431.78     12.85 o
  -9   5   5      286.99      247.13      9.87 o
  -7   5   5     2900.79     2822.45     42.32 o
  -5   5   5      867.11      880.45     16.89 o
  -3   5   5       35.31       23.06      3.32 o
  -1   5   5        7.33       11.15      2.99 o
   1   5   5      587.35      652.94     13.10 o
   3   5   5     3371.88     3443.21     46.64 o
   5   5   5      866.16      887.82     20.94 o
   7   5   5      105.80      111.64      7.13 o
   9   5   5     2517.87     2442.47     41.47 o
  11   5   5       93.13       94.14      8.40 o
  13   5   5      129.25      112.16      9.52 o
  15   5   5       39.00       29.50      6.49 o
  17   5   5       24.70       21.28      6.59 o
  19   5   5      125.75      114.07     11.35 o
  21   5   5      193.65      189.51     13.93 o
 -20   6   5       84.15       90.57     24.43 o
 -18   6   5      234.59      250.73     21.02 o
 -16   6   5      148.94      153.97     14.85 o
 -14   6   5       40.17       43.83      9.04 o
 -12   6   5       54.61       46.87     10.72 o
 -10   6   5      372.51      334.88     14.39 o
  -8   6   5        3.36        3.83      3.87 o
  -6   6   5      281.87      286.92     12.57 o
  -4   6   5       51.97       53.85      6.49 o
  -2   6   5        9.58        7.43      3.56 o
   0   6   5      687.10      708.37     16.75 o
   2   6   5      149.21      136.07     10.00 o
   4   6   5     1733.45     1651.27     33.89 o
   6   6   5      340.36      325.16     13.93 o
   8   6   5      668.85      664.81     19.67 o
  10   6   5      236.47      230.18     15.65 o
  12   6   5      279.24      270.95     15.90 o
  14   6   5       33.12       17.64      9.20 o
  16   6   5       12.30       13.04      7.08 o
  18   6   5       24.83       14.18      7.40 o
  20   6   5       51.22       50.07     10.63 o
 -17   7   5       52.82       55.74      9.37 o
 -15   7   5       50.31       54.79     10.53 o
 -13   7   5       27.06       28.52      8.75 o
 -11   7   5      129.78      141.98     14.14 o
  -9   7   5      311.34      353.57     25.21 o
  -7   7   5      601.27      584.51     18.93 o
  -5   7   5      795.59      816.10     22.52 o
  -3   7   5      190.90      189.42     11.61 o
  -1   7   5       24.52       17.64      4.57 o
   1   7   5      286.04      284.06     13.75 o
   3   7   5       73.45       84.14      9.25 o
   5   7   5      188.14      193.54     14.48 o
   7   7   5      135.21      144.63     13.78 o
   9   7   5      436.61      464.87     22.17 o
  11   7   5      426.77      468.77     23.16 o
  13   7   5       80.53       91.62     12.45 o
  15   7   5       62.00       53.61     10.85 o
  17   7   5       74.23       75.08     11.33 o
 -14   8   5       53.77       20.85     19.45 o
 -12   8   5       29.76       26.48      8.77 o
 -10   8   5       22.00        8.65      7.17 o
  -8   8   5      373.16      394.31     30.42 o
  -6   8   5       23.81       27.38      7.86 o
  -4   8   5        8.92       10.08      5.37 o
  -2   8   5       52.07       44.78     10.27 o
   0   8   5       23.38       21.78      7.31 o
   2   8   5       14.71       15.15      7.37 o
   4   8   5       76.71       97.46     10.72 o
   6   8   5       60.28       41.06     13.65 o
   8   8   5      165.65      184.32     16.86 o
  10   8   5       58.70       56.89     11.47 o
  12   8   5      228.74      230.91     19.02 o
  14   8   5       18.23       31.91      8.24 o
  -9   9   5      460.76      529.02     39.72 o
  -7   9   5      393.72      372.79     28.17 o
  -5   9   5      297.92      299.55     25.68 o
  -3   9   5       83.55       96.37     16.48 o
  -1   9   5      189.60      246.43     18.63 o
   1   9   5      147.38      177.26     22.32 o
   3   9   5      103.46      117.39     14.47 o
   5   9   5       44.45       50.37     11.58 o
   7   9   5       53.92       40.79     12.28 o
   9   9   5       23.07       24.14     13.00 o
 -24   0   6        3.71       18.16      9.02 o
 -22   0   6      153.79      128.69     18.68 o
 -20   0   6       22.01       21.03      8.94 o
 -18   0   6        3.10       -6.88      7.02 o
 -16   0   6     1482.24     1406.35     40.31 o
 -14   0   6      206.37      212.82     11.82 o
 -12   0   6     1874.07     1857.53     35.67 o
 -10   0   6     1513.96     1527.51     29.74 o
  -8   0   6       29.84       29.31      3.82 o
  -6   0   6        2.52        0.85      2.20 o
  -4   0   6      653.39      567.48     12.91 o
  -2   0   6      937.31      968.68     18.64 o
   0   0   6     1872.96     1787.20     30.59 o
   2   0   6      174.74      166.58      6.18 o
   4   0   6     1036.25     1024.07     19.98 o
   6   0   6     1737.12     1830.41     39.77 o
   8   0   6     2362.40     2402.03     42.20 o
  10   0   6     2488.92     2381.04     42.89 o
  12   0   6       14.91        7.92      3.20 o
  14   0   6      470.08      521.35     17.19 o
  16   0   6      279.80      215.73     14.64 o
  18   0   6      178.29      131.04     25.74 o
  20   0   6        0.19       -4.91      9.45 o
  22   0   6       12.06        0.33     14.32 o
  24   0   6      382.78      510.77     42.46 o
 -25   1   6       11.90       15.25     13.89 o
 -23   1   6        7.41        9.20      6.39 o
 -21   1   6      326.67      350.47     20.11 o
 -19   1   6       18.77       10.98      5.14 o
 -17   1   6       45.42       39.87      5.90 o
 -15   1   6     2896.74     2802.13     41.23 o
 -13   1   6     2242.96     2247.08     33.65 o
 -11   1   6     1992.72     1938.61     25.76 o
  -9   1   6     1101.87      993.74     14.89 o
  -7   1   6     2803.78     2916.04     34.85 o
  -5   1   6     1355.67     1553.32     19.99 o
  -3   1   6     1430.18     1484.06     18.85 o
  -1   1   6     4688.74     4824.33     67.45 o
   1   1   6       66.85       54.79      2.58 o
   3   1   6     6456.68     6655.34     73.16 o
   5   1   6      579.73      612.47     10.19 o
   7   1   6     3935.03     3978.52     46.09 o
   9   1   6      212.41      210.01      6.78 o
  11   1   6     2188.21     2308.92     30.09 o
  13   1   6      113.74      102.03      6.15 o
  15   1   6     1370.86     1344.10     24.12 o
  17   1   6      242.15      219.58      9.57 o
  19   1   6      313.17      311.55     16.68 o
  21   1   6       12.90       10.80      6.37 o
  23   1   6      273.37      249.88     23.12 o
  25   1   6      275.81      361.66     33.54 o
 -24   2   6       21.84       22.66      8.36 o
 -22   2   6       55.76       64.43     10.63 o
 -20   2   6      212.34      211.25     12.27 o
 -18   2   6      211.52      209.51      9.96 o
 -16   2   6     1423.06     1383.00     25.22 o
 -14   2   6      822.78      789.71     16.94 o
 -12   2   6      419.41      486.00     12.08 o
 -10   2   6       49.67       56.08      5.07 o
  -8   2   6       13.40        5.57      2.58 o
  -6   2   6        2.01        1.23      1.51 o
  -4   2   6      214.47      244.42      5.52 o
  -2   2   6     1223.12     1297.63     23.34 o
   0   2   6     5479.23     5892.03     72.02 o
   2   2   6     5028.67     5233.72     58.80 o
   4   2   6     6789.87     7084.23     87.15 o
   6   2   6      904.07      902.45     15.73 o
   8   2   6      387.49      413.56     10.01 o
  10   2   6      507.42      520.82     11.98 o
  12   2   6      551.31      571.26     13.33 o
  14   2   6      151.58      124.47      6.98 o
  16   2   6      118.92      115.96      8.58 o
  18   2   6       15.34       10.21      4.70 o
  20   2   6      418.10      488.68     17.48 o
  22   2   6      127.87      118.30     13.11 o
  24   2   6      274.25      295.96     25.04 o
 -25   3   6       42.35       63.74     31.79 o
 -23   3   6      121.16      133.25     17.01 o
 -21   3   6      190.08      204.10     15.09 o
 -19   3   6      122.11      100.53      8.08 o
 -17   3   6      170.87      166.53     10.15 o
 -15   3   6      959.26      965.76     20.06 o
 -13   3   6     2090.43     1955.57     31.63 o
 -11   3   6      109.58      117.45      6.51 o
  -9   3   6      150.19      134.90      6.39 o
  -7   3   6      757.78      832.38     13.38 o
  -5   3   6      687.12      648.39     11.85 o
  -3   3   6      158.36      161.30      5.99 o
  -1   3   6      893.25      973.83     16.76 o
   1   3   6     1969.15     2070.02     29.63 o
   3   3   6      123.91      121.98      5.93 o
   5   3   6      296.57      302.58     10.98 o
   7   3   6      784.01      808.81     16.03 o
   9   3   6     2089.18     2060.35     31.69 o
  11   3   6      900.73      969.68     21.54 o
  13   3   6       52.19       40.01      4.82 o
  15   3   6       53.40       60.74      6.74 o
  17   3   6      248.25      246.37     12.93 o
  19   3   6      258.61      263.69     17.26 o
  21   3   6       53.29       69.56      8.67 o
  23   3   6       80.38       94.24     13.27 o
 -22   4   6       86.66       92.19     15.20 o
 -20   4   6       68.03       73.13     10.63 o
 -18   4   6      179.40      152.67     13.35 o
 -16   4   6       43.79       44.78      5.75 o
 -14   4   6       60.56       51.51      5.83 o
 -12   4   6      280.04      262.98     11.72 o
 -10   4   6      113.12      128.89      7.17 o
  -8   4   6     1661.97     1676.83     27.57 o
  -6   4   6      370.14      380.93      8.70 o
  -4   4   6      127.28      130.83      5.23 o
  -2   4   6      439.36      446.73     11.20 o
   0   4   6      796.30      845.87     14.17 o
   2   4   6     1166.47     1271.70     21.44 o
   4   4   6     3123.30     3152.68     39.41 o
   6   4   6     2647.19     2632.54     38.86 o
   8   4   6      380.34      369.38     10.84 o
  10   4   6       75.51       63.64      5.57 o
  12   4   6      396.76      463.51     13.22 o
  14   4   6      230.44      245.61     17.38 o
  16   4   6       15.76        3.64      4.70 o
  18   4   6       23.99       31.10      6.59 o
  20   4   6       57.65       57.14      8.36 o
  22   4   6       94.04       93.79     17.83 o
 -21   5   6       97.20      116.29     15.36 o
 -19   5   6      130.43       97.50     12.17 o
 -17   5   6       63.16       55.23      9.96 o
 -15   5   6        0.18       -0.94      5.88 o
 -13   5   6      307.96      283.79     13.37 o
 -11   5   6      359.72      353.27     13.78 o
  -9   5   6      331.02      336.18     16.50 o
  -7   5   6      235.05      245.87     11.52 o
  -5   5   6      900.25      931.57     20.05 o
  -3   5   6      233.15      250.55      9.15 o
  -1   5   6      472.64      486.38     12.58 o
   1   5   6      547.46      567.60     13.76 o
   3   5   6     5951.38     6173.67     80.12 o
   5   5   6      172.38      161.06      7.95 o
   7   5   6     3594.65     3611.97     57.25 o
   9   5   6      871.82      880.17     19.37 o
  11   5   6      973.65      942.96     26.79 o
  13   5   6      517.09      502.83     17.19 o
  15   5   6      102.24      106.83     11.40 o
  17   5   6       92.73       95.26     11.07 o
  19   5   6      106.68      136.04     12.19 o
  21   5   6      153.79      182.07     24.33 o
 -20   6   6       53.56       56.91      8.65 o
 -18   6   6      279.83      293.91     29.39 o
 -16   6   6      152.30      153.89     14.98 o
 -14   6   6       96.49       79.17     10.81 o
 -12   6   6       65.10       62.87      9.68 o
 -10   6   6       51.39       54.48      7.31 o
  -8   6   6      541.39      507.00     16.67 o
  -6   6   6      216.55      229.88     12.12 o
  -4   6   6      245.98      232.54     12.99 o
  -2   6   6       12.05        3.13      3.54 o
   0   6   6      566.58      533.35     17.97 o
   2   6   6     1431.82     1356.71     29.85 o
   4   6   6     1292.09     1307.12     34.04 o
   6   6   6      311.16      317.25     14.12 o
   8   6   6      886.14      912.20     24.06 o
  10   6   6      167.54      152.48     13.65 o
  12   6   6       46.82       35.45      8.24 o
  14   6   6      119.95      123.14     13.18 o
  16   6   6       43.04       57.53     10.53 o
  18   6   6      575.97      613.69     32.80 o
  20   6   6       81.79       75.80     24.69 o
 -17   7   6      235.96      233.44     21.45 o
 -15   7   6      494.14      550.38     24.95 o
 -13   7   6      187.76      182.88     16.38 o
 -11   7   6       28.65       37.47      9.02 o
  -9   7   6      362.38      356.25     27.28 o
  -7   7   6      352.08      329.77     15.07 o
  -5   7   6      191.49      209.29     12.44 o
  -3   7   6      251.89      247.09     13.10 o
  -1   7   6       29.69       32.92      7.31 o
   1   7   6      844.12      839.31     27.77 o
   3   7   6      582.95      556.56     18.77 o
   5   7   6      161.70      173.38     12.36 o
   7   7   6      739.05      736.77     26.62 o
   9   7   6      670.94      658.77     25.94 o
  11   7   6       30.37       26.24      9.45 o
  13   7   6      194.07      191.93     20.67 o
  15   7   6       30.73       28.93      9.51 o
  17   7   6      195.90      201.63     16.60 o
 -14   8   6       69.47       66.09      8.97 o
 -12   8   6      371.69      399.85     25.99 o
 -10   8   6      266.59      269.07     19.06 o
  -8   8   6      165.64      172.73     15.77 o
  -6   8   6      184.56      178.49     15.57 o
  -4   8   6      176.11      184.54     15.83 o
  -2   8   6       11.65        9.50      8.46 o
   0   8   6        2.76       -7.66      7.66 o
   2   8   6      190.24      200.69     13.95 o
   4   8   6      179.13      194.23     14.32 o
   6   8   6      101.21      106.13     14.02 o
   8   8   6      132.99      142.14     18.63 o
  10   8   6       26.33       16.90      9.34 o
  12   8   6       58.93       47.64     10.63 o
  14   8   6      154.38      168.98     20.56 o
  -9   9   6      413.16      431.58     55.15 o
  -7   9   6      168.25      162.61     21.09 o
  -5   9   6      192.59      234.64     36.66 o
  -3   9   6       90.00      110.72     18.03 o
  -1   9   6       11.32       11.04      8.24 o
   1   9   6       25.19       23.59     16.80 o
   3   9   6        2.77        9.16      9.84 o
   5   9   6       23.05       26.55     10.60 o
   7   9   6       25.25       19.65     10.90 o
   9   9   6       45.85       52.30     12.02 o
 -26   0   7        9.51       14.93     17.08 o
 -24   0   7        6.01       -0.09     11.58 o
 -22   0   7      152.53      123.11     15.52 o
 -20   0   7      371.48      378.41     25.94 o
 -18   0   7     1845.25     1822.05     50.55 o
 -16   0   7       36.09       30.23      7.90 o
 -14   0   7     2593.75     2373.00     57.06 o
 -12   0   7      272.08      291.42     12.69 o
 -10   0   7     1864.05     1897.52     35.83 o
  -8   0   7      322.34      309.40     10.01 o
  -6   0   7     7075.79     8093.70    126.07 o
  -4   0   7     2557.10     2826.05     65.19 o
  -2   0   7      233.71      228.30      7.46 o
   0   0   7      423.62      387.18      9.99 o
   2   0   7      524.80      641.05     14.26 o
   4   0   7      610.97      669.83     15.12 o
   6   0   7       14.90        9.54      3.09 o
   8   0   7       75.22       96.33      7.72 o
  10   0   7        1.90        5.08      2.77 o
  12   0   7     1835.89     1867.46     36.76 o
  14   0   7      269.40      254.67     10.80 o
  16   0   7      381.82      360.59     18.53 o
  18   0   7      389.93      371.10     19.77 o
  20   0   7       11.26       15.93      7.88 o
  22   0   7      234.96      244.65     31.23 o
  24   0   7        0.22        5.37     17.07 o
 -25   1   7      104.20       92.92     10.72 o
 -23   1   7       78.69       83.77      9.69 o
 -21   1   7       12.16       13.03      6.13 o
 -19   1   7      120.30      118.49     10.67 o
 -17   1   7       30.94       13.37      4.84 o
 -15   1   7      176.37      163.42      7.96 o
 -13   1   7      967.96      943.28     18.18 o
 -11   1   7      621.34      605.37     11.20 o
  -9   1   7      365.89      345.90      7.63 o
  -7   1   7      275.31      286.94      6.62 o
  -5   1   7     1496.41     1615.45     20.98 o
  -3   1   7     3096.66     3282.97     38.21 o
  -1   1   7     1080.31     1211.56     16.15 o
   1   1   7     2154.07     2393.37     28.68 o
   3   1   7     2100.74     2327.27     28.17 o
   5   1   7     2046.69     2136.71     26.47 o
   7   1   7     1635.94     1681.05     22.13 o
   9   1   7      630.71      634.05     12.93 o
  11   1   7       63.94       41.84      3.24 o
  13   1   7     1808.02     1814.70     29.14 o
  15   1   7      320.44      305.08     11.32 o
  17   1   7      894.60      934.92     23.58 o
  19   1   7       70.54       84.80     10.32 o
  21   1   7       68.37       56.24      9.32 o
  23   1   7      120.14       96.92     18.32 o
  25   1   7      145.60      146.56     26.48 o
 -24   2   7       27.60       19.85      9.70 o
 -22   2   7      216.52      247.32     14.12 o
 -20   2   7      145.99      166.95     11.32 o
 -18   2   7      111.36      116.42      9.17 o
 -16   2   7       26.24       23.47      4.50 o
 -14   2   7      600.51      612.66     14.65 o
 -12   2   7     1078.73     1129.68     20.64 o
 -10   2   7      571.12      546.28     12.33 o
  -8   2   7      891.30      931.49     14.36 o
  -6   2   7      744.39      821.46     12.79 o
  -4   2   7       53.86       71.94      3.33 o
  -2   2   7     2140.00     2063.00     28.78 o
   0   2   7     1505.00     1515.70     22.31 o
   2   2   7     2337.87     2523.08     30.57 o
   4   2   7     6364.90     6956.25    104.61 o
   6   2   7      120.32      132.06      5.57 o
   8   2   7       41.97       34.26      3.60 o
  10   2   7      804.94      818.61     16.12 o
  12   2   7      724.52      711.11     15.46 o
  14   2   7      492.70      456.81     12.43 o
  16   2   7      235.65      241.82      9.94 o
  18   2   7      333.46      349.29     14.23 o
  20   2   7      621.26      647.70     24.37 o
  22   2   7       82.83       64.39     10.44 o
  24   2   7      464.68      537.89     53.68 o
 -23   3   7      245.43      285.95     25.45 o
 -21   3   7      353.03      356.83     18.80 o
 -19   3   7      191.59      188.63     11.83 o
 -17   3   7      642.75      640.13     16.52 o
 -15   3   7      753.99      687.27     16.54 o
 -13   3   7     1458.81     1271.04     23.46 o
 -11   3   7     1660.36     1603.50     26.76 o
  -9   3   7       49.59       37.70      4.18 o
  -7   3   7      969.03      998.02     16.41 o
  -5   3   7      299.47      291.82      6.85 o
  -3   3   7       38.30       40.77      3.71 o
  -1   3   7     1359.83     1483.18     27.27 o
   1   3   7     3250.07     3450.01     41.26 o
   3   3   7      820.91      875.79     13.55 o
   5   3   7      177.29      187.17      6.75 o
   7   3   7      649.11      629.29     13.56 o
   9   3   7     1968.53     1852.08     40.69 o
  11   3   7     1402.08     1287.67     23.19 o
  13   3   7       45.29       36.70      4.68 o
  15   3   7      262.47      258.27     12.47 o
  17   3   7       21.87       13.94      8.40 o
  19   3   7       23.97       19.71      6.26 o
  21   3   7      206.74      204.23     15.61 o
  23   3   7      202.00      217.62     17.26 o
 -22   4   7       35.05       35.92     11.76 o
 -20   4   7      129.35      118.96     12.73 o
 -18   4   7      162.01      164.73     15.47 o
 -16   4   7       40.07       34.79      6.95 o
 -14   4   7      227.20      218.94      9.78 o
 -12   4   7     1138.27     1104.54     21.82 o
 -10   4   7      204.38      198.45      8.64 o
  -8   4   7      320.82      302.14      9.61 o
  -6   4   7       25.04       18.59      2.62 o
  -4   4   7      103.57       97.31      5.75 o
  -2   4   7      129.77      121.01      6.35 o
   0   4   7      327.96      326.21      9.33 o
   2   4   7      306.77      316.22     11.78 o
   4   4   7      170.75      166.48      7.47 o
   6   4   7      124.72      133.79      8.07 o
   8   4   7     3019.18     3007.17     44.12 o
  10   4   7     3897.56     3848.68     63.13 o
  12   4   7      218.91      226.43      9.87 o
  14   4   7      112.86      123.03      9.69 o
  16   4   7      105.27      134.30     13.49 o
  18   4   7       18.83       17.24      5.99 o
  20   4   7      335.14      372.20     17.50 o
  22   4   7       26.32       20.05      7.98 o
 -21   5   7      133.75      152.50     21.14 o
 -19   5   7       22.77       28.24     10.59 o
 -17   5   7      198.04      204.43     16.44 o
 -15   5   7       58.80       64.56      8.86 o
 -13   5   7       55.69       52.20      7.24 o
 -11   5   7      192.80      192.03     11.29 o
  -9   5   7      778.22      774.97     20.52 o
  -7   5   7      771.12      782.00     20.28 o
  -5   5   7       39.34       34.15      5.26 o
  -3   5   7      468.92      423.12     11.77 o
  -1   5   7       88.73       94.13      7.83 o
   1   5   7      935.35      973.56     19.31 o
   3   5   7      352.89      368.80     13.38 o
   5   5   7       78.66       71.65      8.52 o
   7   5   7     2279.51     2182.45     47.19 o
   9   5   7     1069.19     1052.08     25.23 o
  11   5   7      275.20      289.40     11.41 o
  13   5   7       40.06       33.05      6.37 o
  15   5   7        9.61        2.53      6.25 o
  17   5   7      458.61      496.73     28.61 o
  19   5   7       10.45        8.90      6.88 o
  21   5   7      300.87      334.72     17.66 o
 -20   6   7      134.70      100.32     25.42 o
 -18   6   7      311.08      343.70     34.33 o
 -16   6   7       91.55       68.17     10.78 o
 -14   6   7      116.19      130.58     13.73 o
 -12   6   7      138.56      125.62     10.59 o
 -10   6   7      824.76      747.09     21.45 o
  -8   6   7      730.62      757.26     21.18 o
  -6   6   7       38.17       56.07      7.13 o
  -4   6   7      206.10      221.40     11.81 o
  -2   6   7      354.38      378.85     16.50 o
   0   6   7      303.20      270.61     10.30 o
   2   6   7      877.21      850.43     22.44 o
   4   6   7      144.64      171.17     11.52 o
   6   6   7      481.46      449.23     18.74 o
   8   6   7      301.63      327.83     22.42 o
  10   6   7      171.69      175.64     14.52 o
  12   6   7      448.24      433.16     30.81 o
  14   6   7      189.19      178.84     23.10 o
  16   6   7       73.16       49.64     10.21 o
  18   6   7       81.87       88.55     12.32 o
  20   6   7      150.50      128.61     17.70 o
 -17   7   7       38.17       23.49     13.97 o
 -15   7   7      282.71      316.26     21.08 o
 -13   7   7      111.27      143.65     14.67 o
 -11   7   7       87.42       86.69     14.09 o
  -9   7   7      215.81      216.27     15.58 o
  -7   7   7      672.05      707.41     21.64 o
  -5   7   7      254.10      262.99     14.07 o
  -3   7   7       19.86        7.69      4.47 o
  -1   7   7      101.69      109.25      9.96 o
   1   7   7        7.59        4.15      5.77 o
   3   7   7      443.34      458.90     17.68 o
   5   7   7      742.30      707.66     22.22 o
   7   7   7      289.89      305.41     19.52 o
   9   7   7      113.52       91.19     12.89 o
  11   7   7        4.81        5.54      7.86 o
  13   7   7      137.25      135.40     15.02 o
  15   7   7       23.31       22.96      9.15 o
  17   7   7       50.06       43.40     10.21 o
 -14   8   7       64.74       77.42     10.22 o
 -12   8   7       59.99       73.67     11.00 o
 -10   8   7      129.79      125.11     14.33 o
  -8   8   7      255.42      244.54     18.31 o
  -6   8   7      148.68      170.92     12.71 o
  -4   8   7       92.33       95.88     17.24 o
  -2   8   7      236.00      234.40     17.97 o
   0   8   7       76.74       81.18     12.92 o
   2   8   7      178.52      151.16     12.77 o
   4   8   7      173.11      151.10     13.21 o
   6   8   7      101.65      114.37     22.38 o
   8   8   7       42.22       34.70     11.34 o
  10   8   7       68.64       74.34     16.08 o
  12   8   7      173.14      146.22     15.59 o
  14   8   7      145.52      178.42     28.86 o
  -9   9   7      230.98      220.37     32.06 o
  -7   9   7      138.01      134.35     18.56 o
  -5   9   7      133.41      151.61     21.00 o
  -3   9   7       33.50       38.52     11.72 o
  -1   9   7       26.52       21.06      9.13 o
   1   9   7      160.17      174.54     17.14 o
   3   9   7       65.42       53.51     15.07 o
   5   9   7      189.94      202.95     18.55 o
   7   9   7       75.45       44.32     12.62 o
 -26   0   8      111.23      139.84     21.78 o
 -24   0   8        9.27        0.18     18.86 o
 -22   0   8       52.34       74.75     13.57 o
 -20   0   8      388.52      404.56     47.88 o
 -18   0   8      211.73      205.73     16.43 o
 -16   0   8      222.86      234.77     35.31 o
 -14   0   8      115.68      104.82     11.00 o
 -12   0   8      457.86      421.29     13.46 o
 -10   0   8        8.21       -0.75      2.59 o
  -8   0   8      100.76      122.79      6.85 o
  -6   0   8     8415.53     9125.99    141.94 o
  -4   0   8      161.19      142.80      6.62 o
  -2   0   8        2.33        5.10      2.59 o
   0   0   8     3626.55     3750.75     61.03 o
   2   0   8     4118.05     4639.13     74.59 o
   4   0   8     5303.57     5727.11     91.04 o
   6   0   8       97.01      127.27      6.65 o
   8   0   8       28.98       38.64      4.66 o
  10   0   8      349.69      361.46     15.20 o
  12   0   8      199.95      207.66      9.57 o
  14   0   8       41.92       37.62     10.01 o
  16   0   8       81.38      114.31     12.15 o
  18   0   8       75.43       80.95     11.50 o
  20   0   8      350.28      356.07     20.90 o
  22   0   8        8.08        2.98     15.18 o
  24   0   8       15.40       48.11     19.78 o
 -25   1   8      153.55      161.76     23.82 o
 -23   1   8       86.40       93.28     10.29 o
 -21   1   8      601.14      665.06     28.49 o
 -19   1   8       85.82       87.12      8.67 o
 -17   1   8       15.45       18.21      5.50 o
 -15   1   8      139.86      139.38     14.38 o
 -13   1   8      553.56      561.66     13.32 o
 -11   1   8       11.36       17.53      2.61 o
  -9   1   8     1157.05     1172.47     17.43 o
  -7   1   8      186.99      229.20      6.11 o
  -5   1   8     1194.46     1320.57     18.20 o
  -3   1   8      444.61      453.28      8.30 o
  -1   1   8     1762.20     1821.57     23.08 o
   1   1   8     6415.64     7212.34     79.63 o
   3   1   8     5798.22     6223.86     69.58 o
   5   1   8      200.68      150.81      4.80 o
   7   1   8       43.56       61.66      5.50 o
   9   1   8     1356.33     1256.44     18.37 o
  11   1   8      282.96      259.45      8.34 o
  13   1   8      469.38      478.92     12.35 o
  15   1   8      304.07      282.50      9.96 o
  17   1   8      894.04      856.76     22.69 o
  19   1   8      288.11      283.99     19.25 o
  21   1   8      208.83      205.75     15.61 o
  23   1   8        3.76       -0.23     10.34 o
  25   1   8      297.27      338.10     38.66 o
 -24   2   8       18.99       12.28      7.66 o
 -22   2   8      334.89      373.28     20.36 o
 -20   2   8      133.21      149.33     11.10 o
 -18   2   8      261.26      249.91     12.52 o
 -16   2   8       56.27       44.00      5.57 o
 -14   2   8     1030.86      929.42     19.06 o
 -12   2   8      796.86      756.20     16.05 o
 -10   2   8      125.98      128.26      6.34 o
  -8   2   8      961.92      898.76     14.25 o
  -6   2   8     1302.77     1435.28     19.83 o
  -4   2   8       60.99       50.77      3.53 o
  -2   2   8     1470.73     1489.22     36.63 o
   0   2   8     1737.63     1920.51     30.58 o
   2   2   8     1309.43     1304.52     17.90 o
   4   2   8     1646.79     1741.62     25.34 o
   6   2   8      198.32      222.58      7.74 o
   8   2   8       10.94       13.78      2.82 o
  10   2   8     1740.96     1592.56     26.07 o
  12   2   8      173.84      161.54      7.75 o
  14   2   8      497.94      484.66     13.12 o
  16   2   8      613.97      603.52     15.47 o
  18   2   8       85.38       79.17      7.91 o
  20   2   8      986.30      970.63     30.46 o
  22   2   8      130.26      129.65     13.65 o
  24   2   8       48.63       73.59     15.45 o
 -23   3   8      194.64      232.94     22.36 o
 -21   3   8      169.68      160.67     18.35 o
 -19   3   8      774.31      748.01     21.35 o
 -17   3   8      384.27      342.46     12.54 o
 -15   3   8      278.17      300.87     11.07 o
 -13   3   8      502.50      487.81     13.17 o
 -11   3   8      673.86      619.22     14.34 o
  -9   3   8      113.26      114.82      6.18 o
  -7   3   8      704.18      723.12     12.48 o
  -5   3   8      995.12     1021.52     15.67 o
  -3   3   8      486.53      461.10     10.75 o
  -1   3   8     1478.16     1401.19     22.46 o
   1   3   8      602.00      625.72     12.81 o
   3   3   8      600.25      646.74     10.99 o
   5   3   8      673.01      716.61     14.29 o
   7   3   8      925.92      907.21     17.25 o
   9   3   8      665.47      614.30     14.06 o
  11   3   8     1034.07      963.94     19.27 o
  13   3   8      566.92      519.20     13.77 o
  15   3   8      304.60      324.84     14.62 o
  17   3   8      412.12      449.34     16.48 o
  19   3   8      101.05      104.83      9.95 o
  21   3   8       74.18       69.44     11.42 o
  23   3   8       90.24      108.66     13.19 o
 -22   4   8      121.74      138.20     17.53 o
 -20   4   8        7.08        9.11      8.74 o
 -18   4   8       53.29       56.96      8.16 o
 -16   4   8      248.02      227.07     13.03 o
 -14   4   8     1037.03      972.47     24.23 o
 -12   4   8      890.31      887.87     22.35 o
 -10   4   8      500.01      498.89     15.59 o
  -8   4   8      998.07     1024.15     23.14 o
  -6   4   8      224.37      226.23     10.47 o
  -4   4   8       94.82       89.66      5.72 o
  -2   4   8     2598.08     2606.85     38.02 o
   0   4   8     1597.92     1633.05     26.50 o
   2   4   8      729.38      745.54     15.12 o
   4   4   8      705.89      717.75     26.60 o
   6   4   8       93.67       95.26      5.84 o
   8   4   8       76.53       71.98      5.83 o
  10   4   8      120.26      118.65      7.35 o
  12   4   8      443.65      431.11     12.98 o
  14   4   8      101.97       79.44     10.17 o
  16   4   8      113.07      112.90     12.88 o
  18   4   8       88.90       87.87      9.66 o
  20   4   8       15.64       18.51      7.01 o
  22   4   8       18.88       18.88      6.62 o
 -21   5   8       72.90       81.48     11.06 o
 -19   5   8       17.93       14.71      8.49 o
 -17   5   8      233.37      210.16     17.05 o
 -15   5   8       97.48       95.47      9.76 o
 -13   5   8      365.20      335.42     15.03 o
 -11   5   8      218.24      208.46     11.95 o
  -9   5   8        6.75       11.16      4.82 o
  -7   5   8     1281.04     1279.72     27.97 o
  -5   5   8      244.15      258.28     11.81 o
  -3   5   8      299.39      276.64      9.87 o
  -1   5   8      253.95      231.88      9.82 o
   1   5   8     1384.66     1317.38     25.78 o
   3   5   8      117.57       95.60      9.39 o
   5   5   8      459.20      471.57     20.87 o
   7   5   8       40.66       29.52      5.76 o
   9   5   8      379.33      375.34     14.68 o
  11   5   8      502.12      502.16     16.99 o
  13   5   8       18.64       15.29      6.86 o
  15   5   8       40.30       38.22      8.49 o
  17   5   8      478.97      525.69     23.12 o
  19   5   8      301.91      316.54     20.30 o
  21   5   8        9.88        3.90      6.57 o
 -18   6   8       23.37       25.93      8.71 o
 -16   6   8      577.05      556.45     38.90 o
 -14   6   8      145.54      140.74     14.54 o
 -12   6   8      478.82      491.74     17.97 o
 -10   6   8       19.00       16.35      5.69 o
  -8   6   8       25.50       21.87      5.37 o
  -6   6   8      381.26      338.66     14.47 o
  -4   6   8      135.51      151.90     10.42 o
  -2   6   8     1016.66      998.84     21.08 o
   0   6   8      946.92      945.09     23.70 o
   2   6   8      111.67      100.15      9.02 o
   4   6   8     1023.31     1026.76     25.90 o
   6   6   8      178.98      181.82     12.02 o
   8   6   8      189.45      176.40     12.09 o
  10   6   8      274.97      303.88     22.57 o
  12   6   8       38.78       49.58     10.16 o
  14   6   8       36.84       24.02      9.39 o
  16   6   8       18.03        0.43      7.68 o
  18   6   8      116.61      113.56     16.87 o
 -17   7   8       74.94       86.42     11.11 o
 -15   7   8       75.92       85.44     14.94 o
 -13   7   8      144.49      156.68     16.17 o
 -11   7   8      168.93      148.17     16.30 o
  -9   7   8      137.71      145.32     12.02 o
  -7   7   8      233.19      255.01     14.34 o
  -5   7   8      217.97      224.05     13.35 o
  -3   7   8      112.93      118.79     12.76 o
  -1   7   8      156.42      164.31     14.57 o
   1   7   8      167.01      166.50     12.07 o
   3   7   8      711.71      715.84     32.08 o
   5   7   8       96.44       91.66     14.40 o
   7   7   8        7.37       13.09      6.63 o
   9   7   8       42.86       32.03     11.40 o
  11   7   8      126.25      123.17     14.45 o
  13   7   8       84.98       77.50     12.21 o
  15   7   8      300.85      364.09     29.83 o
  17   7   8      155.69      182.38     31.59 o
 -14   8   8       81.42       81.09     25.16 o
 -12   8   8      247.61      268.05     19.66 o
 -10   8   8      179.91      184.98     16.66 o
  -8   8   8      319.55      330.38     20.70 o
  -6   8   8      241.29      238.54     18.21 o
  -4   8   8      172.74      175.99     16.62 o
  -2   8   8       84.55       91.81     13.48 o
   0   8   8       80.08       84.07     22.02 o
   2   8   8       53.85       44.27      8.82 o
   4   8   8       65.17       55.53      9.98 o
   6   8   8      529.87      517.30     24.84 o
   8   8   8       85.80       78.88     13.42 o
  10   8   8      352.51      377.12     23.80 o
  12   8   8        5.33       21.18     10.23 o
  -7   9   8        5.45       -6.15      8.82 o
  -5   9   8       37.75       22.31     11.44 o
  -3   9   8       31.12       21.80     12.54 o
  -1   9   8       33.90       54.42     11.48 o
   1   9   8       47.99       71.08     12.11 o
   3   9   8       30.14       38.37     12.10 o
   5   9   8      275.15      239.77     19.22 o
   7   9   8       61.08       51.06     12.20 o
 -24   0   9      108.86      127.83     16.68 o
 -22   0   9      288.94      303.31     22.65 o
 -20   0   9        1.49        9.94      8.23 o
 -18   0   9      549.16      551.85     24.88 o
 -16   0   9      787.41      746.97     27.57 o
 -14   0   9      813.94      836.39     28.31 o
 -12   0   9      160.39      139.40      8.35 o
 -10   0   9      233.70      251.65     10.10 o
  -8   0   9      986.36     1005.19     22.28 o
  -6   0   9      314.54      332.38     13.00 o
  -4   0   9      291.99      287.33      9.67 o
  -2   0   9      346.26      423.84     11.66 o
   0   0   9      521.72      538.27     13.41 o
   2   0   9     1376.83     1498.85     35.22 o
   4   0   9      222.35      186.08      7.95 o
   6   0   9     2273.13     2552.76     45.12 o
   8   0   9       76.61       48.85      5.26 o
  10   0   9      527.26      452.94     22.03 o
  12   0   9      152.76      137.98      8.31 o
  14   0   9     1141.03     1158.63     35.64 o
  16   0   9        3.38        3.95      6.00 o
  18   0   9        8.30       12.71      7.78 o
  20   0   9        1.50       11.90      7.65 o
  22   0   9      299.92      366.13     37.50 o
  24   0   9      258.32      354.54     38.44 o
 -25   1   9       31.55       32.94      7.81 o
 -23   1   9      172.10      202.08     13.82 o
 -21   1   9     1032.24     1112.92     28.77 o
 -19   1   9      297.25      310.18     14.24 o
 -17   1   9      371.69      378.48     13.96 o
 -15   1   9      321.84      315.35     13.23 o
 -13   1   9      316.77      247.72      8.94 o
 -11   1   9      206.53      208.75      7.85 o
  -9   1   9      382.20      417.49      9.05 o
  -7   1   9      345.57      338.25      7.66 o
  -5   1   9     1811.27     1883.22     24.60 o
  -3   1   9      426.14      466.24     11.32 o
  -1   1   9      759.27      809.69     12.54 o
   1   1   9       42.86       40.23      2.92 o
   3   1   9     1213.79     1341.72     18.54 o
   5   1   9      997.87      985.49     14.88 o
   7   1   9      526.45      541.82     10.14 o
   9   1   9      222.90      209.10      6.99 o
  11   1   9     2575.93     2426.91     36.16 o
  13   1   9      126.82      128.07      7.21 o
  15   1   9      280.26      253.64     10.12 o
  17   1   9      748.64      772.62     20.90 o
  19   1   9      190.94      197.28     14.60 o
  21   1   9       30.51       23.51      8.87 o
  23   1   9       70.99       81.87     16.72 o
 -24   2   9       16.62        4.88      8.14 o
 -22   2   9        5.38       11.27      6.29 o
 -20   2   9       86.65       84.58      9.14 o
 -18   2   9      417.67      473.62     17.93 o
 -16   2   9      271.47      286.99     11.00 o
 -14   2   9      142.98      129.99      7.67 o
 -12   2   9      235.42      216.10      8.46 o
 -10   2   9      249.75      237.40      8.28 o
  -8   2   9      152.61      167.79      6.03 o
  -6   2   9      218.22      267.81      6.51 o
  -4   2   9     2150.92     2211.24     31.56 o
  -2   2   9      891.74      963.62     16.72 o
   0   2   9      766.87      898.99     15.69 o
   2   2   9      629.89      656.81     10.94 o
   4   2   9     1756.54     1813.36     23.85 o
   6   2   9      210.18      196.03      6.97 o
   8   2   9      175.85      167.40      7.93 o
  10   2   9      598.85      534.75     12.83 o
  12   2   9     3112.66     2919.59     44.66 o
  14   2   9      218.07      230.65     10.67 o
  16   2   9     1549.57     1585.80     28.74 o
  18   2   9      177.20      189.01     11.68 o
  20   2   9      161.77      187.22     17.24 o
  22   2   9      183.04      181.96     15.55 o
  24   2   9       56.17       67.68     16.81 o
 -23   3   9      119.73      116.06     16.63 o
 -21   3   9      123.67      145.02     15.17 o
 -19   3   9      127.68      120.56     12.32 o
 -17   3   9      527.39      492.44     21.86 o
 -15   3   9      493.08      473.00     15.98 o
 -13   3   9      108.05       97.73      6.74 o
 -11   3   9      123.89      111.93      6.60 o
  -9   3   9      218.01      210.20      7.94 o
  -7   3   9      107.36       94.16      5.28 o
  -5   3   9     1353.46     1367.41     22.61 o
  -3   3   9      781.98      831.25     15.95 o
  -1   3   9      432.15      366.47      9.65 o
   1   3   9     1048.27     1003.03     19.87 o
   3   3   9     1007.15     1065.86     16.04 o
   5   3   9     1021.70     1036.90     18.55 o
   7   3   9     1016.00      926.46     19.64 o
   9   3   9     2376.45     2219.69     34.34 o
  11   3   9      620.52      570.67     14.21 o
  13   3   9      373.30      327.01     12.29 o
  15   3   9       24.12       17.69      4.30 o
  17   3   9      258.56      252.16     14.01 o
  19   3   9      115.28      105.55     10.58 o
  21   3   9      490.50      482.90     23.80 o
  23   3   9       12.31       12.33      8.53 o
 -22   4   9      200.83      168.29     18.98 o
 -20   4   9      106.18       91.27     14.73 o
 -18   4   9       82.05       80.51      9.90 o
 -16   4   9       51.59       75.99      8.81 o
 -14   4   9      289.43      300.84     13.97 o
 -12   4   9      634.66      605.24     18.23 o
 -10   4   9      317.13      299.80     12.88 o
  -8   4   9      105.13       92.41      7.87 o
  -6   4   9     1134.95     1041.89     23.29 o
  -4   4   9     1897.64     1924.47     30.43 o
  -2   4   9     1107.25     1132.92     20.80 o
   0   4   9      209.63      208.75      9.16 o
   2   4   9      204.58      221.16      7.71 o
   4   4   9      394.19      369.08     12.77 o
   6   4   9      150.80      155.67     10.15 o
   8   4   9     1109.06     1055.44     24.30 o
  10   4   9      609.76      593.12     14.94 o
  12   4   9       24.25       23.24      5.33 o
  14   4   9        0.29       -2.96      5.94 o
  16   4   9       18.62       15.52      5.88 o
  18   4   9       98.75      113.90     10.88 o
  20   4   9      258.16      263.72     21.26 o
  22   4   9      111.85      109.31     15.12 o
 -21   5   9       45.05       36.81     22.25 o
 -19   5   9       80.76       96.58     13.05 o
 -17   5   9       59.08       50.51     10.43 o
 -15   5   9      267.19      270.04     14.81 o
 -13   5   9     1147.99     1126.74     27.79 o
 -11   5   9      567.80      560.32     18.09 o
  -9   5   9      280.08      268.28     13.05 o
  -7   5   9      228.42      230.85     11.88 o
  -5   5   9       41.77       33.55      6.37 o
  -3   5   9     1430.30     1357.07     24.71 o
  -1   5   9       13.40       14.67      3.53 o
   1   5   9     1261.18     1266.95     27.56 o
   3   5   9     1053.35     1015.68     24.14 o
   5   5   9      324.82      298.97     14.34 o
   7   5   9      354.74      331.33     13.93 o
   9   5   9       12.90        8.24      4.99 o
  11   5   9       34.76       27.30      6.20 o
  13   5   9       39.17       37.84      9.09 o
  15   5   9      136.65      123.91     13.56 o
  17   5   9       47.34       45.81     10.68 o
  19   5   9       30.87       39.16      9.24 o
  21   5   9       17.93       13.44      9.38 o
 -18   6   9       33.35       30.37      9.57 o
 -16   6   9      189.80      174.76     16.39 o
 -14   6   9      297.16      302.90     19.59 o
 -12   6   9      687.55      706.74     22.08 o
 -10   6   9       82.05       81.65      9.10 o
  -8   6   9      106.25       88.92      9.12 o
  -6   6   9      515.57      551.34     18.18 o
  -4   6   9      385.31      381.01     21.89 o
  -2   6   9      193.03      189.75      9.58 o
   0   6   9      390.77      357.95     14.86 o
   2   6   9      492.39      457.16     16.30 o
   4   6   9      161.52      151.43     11.13 o
   6   6   9      441.54      420.77     16.60 o
   8   6   9      183.40      198.63     12.79 o
  10   6   9      332.74      316.83     26.84 o
  12   6   9      119.89      103.92     12.71 o
  14   6   9      185.23      194.64     16.98 o
  16   6   9       28.57       24.75      9.27 o
  18   6   9        9.34        8.79     11.34 o
 -15   7   9       12.04        9.13      8.18 o
 -13   7   9      103.24      101.75     15.63 o
 -11   7   9      289.87      292.60     16.26 o
  -9   7   9       89.88       86.03     10.20 o
  -7   7   9     1679.51     1754.96     38.31 o
  -5   7   9      229.84      219.57     15.02 o
  -3   7   9      237.31      247.02     17.28 o
  -1   7   9       82.85       93.54     17.80 o
   1   7   9       38.12       36.13      8.01 o
   3   7   9       22.44       19.49      7.27 o
   5   7   9       30.43       27.21      8.57 o
   7   7   9      316.15      310.16     16.52 o
   9   7   9      316.08      289.00     30.22 o
  11   7   9       31.19       24.97     11.71 o
  13   7   9      156.41      159.00     16.59 o
  15   7   9      264.67      274.25     20.08 o
 -12   8   9       75.72       57.32      9.47 o
 -10   8   9       37.22       39.86      8.45 o
  -8   8   9       53.27       38.59      8.05 o
  -6   8   9       30.73        6.03      9.50 o
  -4   8   9        2.47       -3.16     11.01 o
  -2   8   9      164.23      189.42     24.78 o
   0   8   9       11.93       12.76      9.55 o
   2   8   9      606.68      581.63     21.35 o
   4   8   9      408.52      403.76     19.27 o
   6   8   9       54.59       52.00     22.89 o
   8   8   9        9.67       17.05     10.21 o
  10   8   9       44.35       16.26     10.40 o
  12   8   9       91.79      119.14     17.65 o
  -7   9   9       46.75       57.89     20.76 o
  -5   9   9       21.47       26.01     10.00 o
  -3   9   9        5.80       16.55      9.63 o
  -1   9   9      114.48      122.81     14.41 o
   1   9   9      239.61      299.80     47.61 o
   3   9   9      373.01      371.07     23.81 o
   5   9   9      636.10      559.94     26.93 o
 -24   0  10       54.51       57.08     24.57 o
 -22   0  10     1125.28     1238.23     58.88 o
 -20   0  10      100.31      112.46     21.85 o
 -18   0  10        3.03       10.60      7.61 o
 -16   0  10        4.69       -1.34      6.27 o
 -14   0  10     1412.04     1454.46     57.62 o
 -12   0  10     1914.00     1932.11     38.54 o
 -10   0  10       18.44        9.91      6.69 o
  -8   0  10      207.61      240.06      9.74 o
  -6   0  10     1593.11     1730.68     33.37 o
  -4   0  10      148.46      200.45     12.64 o
  -2   0  10      971.21     1084.19     22.67 o
   0   0  10      220.95      261.80     23.22 o
   2   0  10     7782.84     8488.56    132.95 o
   4   0  10     1017.29     1189.98     24.67 o
   6   0  10      453.91      382.25     12.10 o
   8   0  10       85.10       80.09      6.50 o
  10   0  10     3958.77     3723.12     64.75 o
  12   0  10      350.21      283.40     16.80 o
  14   0  10      897.55      916.14     32.94 o
  16   0  10       39.81       58.78     10.15 o
  18   0  10      491.83      533.47     25.15 o
  20   0  10        1.03      -13.21     13.56 o
  22   0  10       76.82      115.04     24.47 o
  24   0  10      131.65      166.12     29.33 o
 -25   1  10       30.93       44.65     11.14 o
 -23   1  10      126.56      156.79     12.42 o
 -21   1  10      208.74      238.14     14.19 o
 -19   1  10      141.18      144.77     18.31 o
 -17   1  10       83.33       64.83      7.69 o
 -15   1  10      135.74      121.10      8.59 o
 -13   1  10      173.25      138.55      9.30 o
 -11   1  10      261.20      235.76      8.45 o
  -9   1  10      188.38      194.26      6.34 o
  -7   1  10      182.56      187.85      6.02 o
  -5   1  10      270.88      232.90      6.55 o
  -3   1  10     1862.75     1972.72     25.68 o
  -1   1  10      208.83      257.30      6.41 o
   1   1  10      479.61      458.91      8.90 o
   3   1  10     1290.68     1330.38     18.83 o
   5   1  10     1155.98     1074.76     17.58 o
   7   1  10       39.22       46.47      3.59 o
   9   1  10      139.81      134.01      5.51 o
  11   1  10      855.35      812.98     19.22 o
  13   1  10      233.69      212.07      8.97 o
  15   1  10       66.90       53.89      7.30 o
  17   1  10      271.81      288.95     19.49 o
  19   1  10      311.93      341.10     15.16 o
  21   1  10        8.23        2.63      7.46 o
  23   1  10       42.93       57.44     15.21 o
 -24   2  10      186.28      204.70     16.84 o
 -22   2  10       98.48       77.08     11.85 o
 -20   2  10       26.58       22.07      8.36 o
 -18   2  10      210.58      215.06     11.99 o
 -16   2  10      520.46      483.22     13.95 o
 -14   2  10      678.06      608.94     15.09 o
 -12   2  10       21.26       15.57      3.68 o
 -10   2  10      425.24      398.00     13.43 o
  -8   2  10      430.13      475.44     12.27 o
  -6   2  10      323.48      333.95      7.59 o
  -4   2  10       53.25       48.04      4.20 o
  -2   2  10      577.93      585.40     12.34 o
   0   2  10      911.67      925.15     16.44 o
   2   2  10      140.71      163.09      5.23 o
   4   2  10      104.91       90.33      4.15 o
   6   2  10       86.57      102.03      5.67 o
   8   2  10      220.28      196.95      8.51 o
  10   2  10     1275.39     1182.24     29.87 o
  12   2  10      517.88      468.01     13.54 o
  14   2  10       33.06       22.83      4.52 o
  16   2  10      404.07      392.02     12.74 o
  18   2  10      103.59       83.69     10.78 o
  20   2  10       55.51       38.42      9.42 o
  22   2  10       48.34       61.92     11.28 o
  24   2  10       59.26       57.27     20.46 o
 -23   3  10       24.64       26.86     12.40 o
 -21   3  10      466.80      474.37     22.27 o
 -19   3  10       29.89       45.04      9.73 o
 -17   3  10       70.84       61.92      8.36 o
 -15   3  10      192.30      187.74     11.57 o
 -13   3  10      160.50      117.79      9.11 o
 -11   3  10      381.47      347.01     12.99 o
  -9   3  10       87.94      101.22      7.86 o
  -7   3  10      334.39      372.96     12.42 o
  -5   3  10     3569.13     3492.91     48.06 o
  -3   3  10      876.38      831.24     16.28 o
  -1   3  10       56.64       61.52      5.49 o
   1   3  10      455.22      462.06     11.14 o
   3   3  10      191.41      195.95      6.88 o
   5   3  10      191.39      208.85      8.31 o
   7   3  10       58.46       60.51      6.47 o
   9   3  10      960.66      909.96     20.50 o
  11   3  10       28.10       17.50      3.94 o
  13   3  10       34.81       36.78      7.03 o
  15   3  10       27.60       21.35      4.64 o
  17   3  10       14.90       13.98      5.55 o
  19   3  10      308.04      319.55     17.11 o
  21   3  10      102.06       97.71     12.55 o
  23   3  10       48.61       77.87     14.84 o
 -22   4  10      248.12      242.67     53.88 o
 -20   4  10       57.56       39.78     11.83 o
 -18   4  10       51.49       36.10      8.52 o
 -16   4  10      340.10      334.49     25.55 o
 -14   4  10      878.68      845.71     23.02 o
 -12   4  10      602.75      601.30     18.37 o
 -10   4  10      437.33      405.52     14.49 o
  -8   4  10      177.04      164.19     10.00 o
  -6   4  10      282.81      257.41     13.31 o
  -4   4  10       11.76        4.84      3.35 o
  -2   4  10     1127.15     1098.22     20.58 o
   0   4  10      362.80      350.39     10.34 o
   2   4  10      441.81      408.63     13.46 o
   4   4  10       50.38       48.67      6.17 o
   6   4  10      288.80      262.59     11.92 o
   8   4  10       56.21       39.03      6.29 o
  10   4  10      448.01      397.82     19.40 o
  12   4  10       30.90       26.45      5.74 o
  14   4  10      215.31      211.97     12.13 o
  16   4  10       11.30        9.02      7.05 o
  18   4  10      236.53      247.44     26.62 o
  20   4  10       76.32       57.66     10.61 o
  22   4  10       69.52       60.42     17.17 o
 -19   5  10      210.04      207.17     20.23 o
 -17   5  10      239.93      270.37     21.84 o
 -15   5  10       33.03       26.42      7.55 o
 -13   5  10      319.81      349.77     18.40 o
 -11   5  10      259.36      245.77     13.52 o
  -9   5  10      327.43      363.24     14.39 o
  -7   5  10     1532.79     1494.80     31.80 o
  -5   5  10      992.75      964.44     24.74 o
  -3   5  10     2353.82     2288.14     36.51 o
  -1   5  10      320.40      304.25     10.78 o
   1   5  10     1903.36     1873.92     36.34 o
   3   5  10       78.87       79.61      8.10 o
   5   5  10      332.50      332.23     13.84 o
   7   5  10      266.78      253.39     18.17 o
   9   5  10       27.82       27.54      6.21 o
  11   5  10      122.52      112.46     12.08 o
  13   5  10       58.72       50.67      9.43 o
  15   5  10        1.32        2.24      6.58 o
  17   5  10      150.41      165.70     15.84 o
  19   5  10      262.64      259.30     19.33 o
 -18   6  10      127.97      147.81     14.88 o
 -16   6  10        6.52        4.69      7.70 o
 -14   6  10       69.82       61.98      9.82 o
 -12   6  10      394.03      443.47     23.56 o
 -10   6  10      268.43      284.43     14.96 o
  -8   6  10      301.76      310.08     14.47 o
  -6   6  10      498.48      512.57     17.67 o
  -4   6  10      180.84      198.94     11.95 o
  -2   6  10      112.60      118.18      9.47 o
   0   6  10       31.08       28.61      6.23 o
   2   6  10      505.02      462.60     21.61 o
   4   6  10       67.11       62.01     10.66 o
   6   6  10      287.31      283.35     14.81 o
   8   6  10      131.80      120.07     10.65 o
  10   6  10       66.12       82.43      9.77 o
  12   6  10       78.19       70.90     14.14 o
  14   6  10      373.64      378.02     22.04 o
  16   6  10       40.21       36.85     10.33 o
  18   6  10       13.88       21.93      8.08 o
 -15   7  10      139.07      145.03     14.17 o
 -13   7  10      186.19      212.72     17.89 o
 -11   7  10      101.66       96.50     12.07 o
  -9   7  10       97.47       85.82     10.35 o
  -7   7  10      492.73      518.47     27.96 o
  -5   7  10      464.27      455.24     26.60 o
  -3   7  10       57.45       71.87     11.65 o
  -1   7  10      119.43      105.23     13.38 o
   1   7  10      137.61      148.88     12.10 o
   3   7  10      311.07      297.11     15.82 o
   5   7  10      113.13      115.37     18.52 o
   7   7  10       99.17       96.71     11.17 o
   9   7  10      399.38      430.77     26.43 o
  11   7  10      767.15      819.12     30.91 o
  13   7  10      173.35      157.21     20.83 o
  15   7  10        5.39        0.70     19.30 o
 -12   8  10       66.62       74.33     10.71 o
 -10   8  10      119.61      122.32     14.63 o
  -8   8  10       54.60       28.70     10.84 o
  -6   8  10       45.59       58.22     12.43 o
  -4   8  10       86.41       50.21     14.82 o
  -2   8  10       48.72       51.01     11.85 o
   0   8  10      124.39      130.85     15.33 o
   2   8  10       28.12       23.26      9.91 o
   4   8  10       70.83       92.02     11.34 o
   6   8  10       27.51       16.92      8.85 o
   8   8  10      136.25      144.39     16.52 o
  10   8  10        2.01       -3.60      9.11 o
  -5   9  10       20.51       22.75     16.79 o
  -3   9  10       74.10       60.06     12.45 o
  -1   9  10       37.74       30.99      9.68 o
   1   9  10       36.43       30.06     10.52 o
   3   9  10      100.36      108.79     14.94 o
   5   9  10      444.15      444.32     47.33 o
 -24   0  11      472.48      467.11     27.28 o
 -22   0  11      248.20      273.24     22.33 o
 -20   0  11      418.91      464.45     74.40 o
 -18   0  11      429.12      403.99     22.22 o
 -16   0  11      210.30      194.91     35.33 o
 -14   0  11      585.62      555.30     22.66 o
 -12   0  11      836.03      653.42     21.10 o
 -10   0  11      131.26      127.38      8.33 o
  -8   0  11        8.11       16.75      5.10 o
  -6   0  11      454.32      477.43     13.96 o
  -4   0  11      184.39      241.95      9.50 o
  -2   0  11       32.98       49.45      5.00 o
   0   0  11     1360.16     1432.35     28.49 o
   2   0  11      148.56      146.34     15.73 o
   4   0  11      481.43      482.00     14.11 o
   6   0  11        1.64       -1.73      2.97 o
   8   0  11     1795.85     1722.64     34.32 o
  10   0  11      743.60      716.23     19.20 o
  12   0  11     6364.03     6071.80    262.25 o
  14   0  11      955.77      897.40     39.18 o
  16   0  11       78.54       59.59     10.24 o
  18   0  11       11.64       10.10      7.30 o
  20   0  11       81.94       58.10     22.31 o
  22   0  11       98.54      103.59     24.87 o
  24   0  11      102.92      147.89     27.46 o
 -23   1  11       50.94       41.81     12.24 o
 -21   1  11      248.44      260.60     14.81 o
 -19   1  11       40.12       42.66      9.75 o
 -17   1  11      141.48      132.70      9.84 o
 -15   1  11      671.10      664.71     18.26 o
 -13   1  11      227.11      282.87      9.98 o
 -11   1  11      239.51      245.31      9.70 o
  -9   1  11      353.78      363.58      8.87 o
  -7   1  11      297.97      321.74      8.00 o
  -5   1  11       92.25       84.39      4.37 o
  -3   1  11     1050.25      974.58     15.28 o
  -1   1  11      254.59      283.73     18.54 o
   1   1  11     2576.45     2595.90     32.61 o
   3   1  11      274.66      295.74      8.34 o
   5   1  11     1525.98     1554.32     21.84 o
   7   1  11      190.32      203.66      7.53 o
   9   1  11      108.86      101.21      6.27 o
  11   1  11      554.12      506.46     13.89 o
  13   1  11     1081.56      934.22     22.87 o
  15   1  11      366.69      365.39     13.73 o
  17   1  11      207.65      194.76     11.84 o
  19   1  11       76.07       89.51      9.22 o
  21   1  11       96.02      105.25     12.73 o
  23   1  11       49.01       56.06     14.61 o
 -24   2  11       62.10       67.47     15.13 o
 -22   2  11      105.20      116.45     13.82 o
 -20   2  11       20.04       22.66     11.89 o
 -18   2  11       84.20       99.57     11.40 o
 -16   2  11      181.75      161.98     10.68 o
 -14   2  11      127.10      131.57      8.25 o
 -12   2  11      586.29      525.24     13.34 o
 -10   2  11      542.94      526.57     13.05 o
  -8   2  11      135.01      131.62      5.64 o
  -6   2  11     1226.25     1298.72     21.89 o
  -4   2  11     1326.48     1227.47     24.50 o
  -2   2  11      310.00      340.79      9.29 o
   0   2  11      252.81      257.30      8.02 o
   2   2  11      585.53      598.10     10.85 o
   4   2  11     2057.40     2203.70     32.07 o
   6   2  11       14.89       14.79      3.95 o
   8   2  11      294.90      282.36     11.64 o
  10   2  11     1327.40     1159.92     21.63 o
  12   2  11      622.04      586.20     24.37 o
  14   2  11      362.58      331.39     11.53 o
  16   2  11       72.06       71.54      6.68 o
  18   2  11      529.73      549.85     22.10 o
  20   2  11      182.35      217.47     16.76 o
  22   2  11      186.24      182.78     18.77 o
 -23   3  11      242.64      223.56     21.26 o
 -21   3  11       69.55       56.33     11.40 o
 -19   3  11       90.87       81.81     11.34 o
 -17   3  11      291.45      296.81     14.85 o
 -15   3  11      235.33      199.46     12.07 o
 -13   3  11      169.73      153.17     10.34 o
 -11   3  11      211.62      220.19     11.37 o
  -9   3  11       70.21       80.07      7.43 o
  -7   3  11      629.73      584.28     16.21 o
  -5   3  11     2606.26     2557.01     37.65 o
  -3   3  11      383.48      347.63      9.97 o
  -1   3  11      173.12      182.15      7.61 o
   1   3  11      159.60      174.52      7.24 o
   3   3  11       43.65       33.15      3.19 o
   5   3  11       82.28       83.07      7.15 o
   7   3  11      394.09      340.39     14.34 o
   9   3  11      984.49      885.82     18.28 o
  11   3  11      408.76      364.74     12.62 o
  13   3  11      278.81      254.24     10.65 o
  15   3  11      257.52      278.84     11.41 o
  17   3  11       34.44       33.34      7.23 o
  19   3  11       32.88       59.80     10.63 o
  21   3  11       50.96       65.06     25.96 o
 -22   4  11      135.21      167.51     28.13 o
 -20   4  11      254.91      270.39     20.78 o
 -18   4  11       66.55       59.22     15.33 o
 -16   4  11        1.83        0.63      6.26 o
 -14   4  11       83.80       89.59     10.10 o
 -12   4  11       16.23        5.78      4.86 o
 -10   4  11      414.85      428.52     15.16 o
  -8   4  11      749.11      718.13     19.57 o
  -6   4  11     2241.36     2219.89     45.55 o
  -4   4  11     2347.67     2227.54     34.90 o
  -2   4  11      756.19      740.29     16.32 o
   0   4  11      288.29      278.93      9.91 o
   2   4  11      323.82      306.27     12.25 o
   4   4  11      974.29      905.56     21.92 o
   6   4  11      440.05      370.39     13.61 o
   8   4  11      643.05      578.64     17.60 o
  10   4  11      443.88      374.50     14.27 o
  12   4  11      100.53      102.40     15.86 o
  14   4  11      185.16      187.32     11.93 o
  16   4  11      100.59       95.81     11.94 o
  18   4  11      114.17      124.34     13.90 o
  20   4  11       44.71       50.11     10.28 o
 -19   5  11       46.81       47.62     10.18 o
 -17   5  11       11.49        6.67      7.45 o
 -15   5  11       59.01       82.91     10.41 o
 -13   5  11      468.31      456.24     18.04 o
 -11   5  11       12.01       12.35      5.80 o
  -9   5  11       75.62       75.49      8.38 o
  -7   5  11      929.50      896.40     23.28 o
  -5   5  11       24.76       29.18      5.80 o
  -3   5  11     1235.47     1206.90     29.06 o
  -1   5  11      927.16      894.23     22.52 o
   1   5  11       22.63       11.67      8.45 o
   3   5  11       37.22       37.12      6.35 o
   5   5  11       62.34       58.32      7.41 o
   7   5  11      137.87      126.56      9.98 o
   9   5  11       42.46       44.49      7.08 o
  11   5  11      450.44      426.42     30.75 o
  13   5  11       10.83        1.97      9.05 o
  15   5  11      163.41      177.73     15.87 o
  17   5  11       34.70       32.67     10.74 o
  19   5  11      211.61      242.34     38.87 o
 -18   6  11      221.74      252.61     18.19 o
 -16   6  11       21.11       25.38     11.59 o
 -14   6  11       83.41       75.78     11.04 o
 -12   6  11      917.93      949.49     27.12 o
 -10   6  11       85.64       80.27      9.70 o
  -8   6  11      841.73      897.67     24.83 o
  -6   6  11      607.72      641.52     33.50 o
  -4   6  11       66.52       58.45      7.13 o
  -2   6  11      321.72      296.25     27.61 o
   0   6  11       13.22       12.09      5.76 o
   2   6  11      454.54      427.80     23.99 o
   4   6  11      333.34      322.66     15.11 o
   6   6  11       15.54        4.21      8.76 o
   8   6  11      314.57      290.26     16.17 o
  10   6  11       21.68       11.53      6.30 o
  12   6  11       44.87       33.08     14.69 o
  14   6  11       38.03       29.17     12.15 o
  16   6  11       57.14       24.01     11.88 o
 -15   7  11       14.83       15.81      6.96 o
 -13   7  11      274.73      318.40     21.16 o
 -11   7  11      624.26      686.69     23.08 o
  -9   7  11       32.13       43.52      7.85 o
  -7   7  11       38.45       45.07      7.08 o
  -5   7  11      177.10      180.00     19.61 o
  -3   7  11        6.95        7.37      8.40 o
  -1   7  11       86.36      105.48     13.58 o
   1   7  11       71.63       73.01      9.64 o
   3   7  11      278.71      308.91     16.51 o
   5   7  11      152.94      155.91     13.96 o
   7   7  11       48.82       64.92     10.00 o
   9   7  11       21.61       23.18      9.47 o
  11   7  11      205.19      215.81     21.97 o
  13   7  11      428.94      420.53     24.51 o
 -10   8  11      324.01      352.85     29.98 o
  -8   8  11      327.82      329.11     31.64 o
  -6   8  11      215.60      233.69     19.57 o
  -4   8  11       67.45       93.11     17.15 o
  -2   8  11       30.62       39.87     11.10 o
   0   8  11       77.19       74.12     13.67 o
   2   8  11      154.61      156.38     16.80 o
   4   8  11       34.89       27.11      8.76 o
   6   8  11      122.95      112.12     14.28 o
   8   8  11       57.71       59.71     12.56 o
  10   8  11       31.90       37.88     17.48 o
  -1   9  11        9.99       18.11     10.74 o
   1   9  11      179.25      192.83     19.13 o
 -24   0  12        0.65        5.34     10.27 o
 -22   0  12      123.55      119.56     16.26 o
 -20   0  12      148.75      173.99     26.63 o
 -18   0  12       38.51       45.31     10.10 o
 -16   0  12     1244.42     1247.98     39.16 o
 -14   0  12      641.22      541.65     22.77 o
 -12   0  12        5.61       34.35      8.04 o
 -10   0  12      192.07      193.20     10.07 o
  -8   0  12       47.88       50.85      5.82 o
  -6   0  12      212.22      221.99     12.22 o
  -4   0  12     1259.90     1340.46     28.08 o
  -2   0  12       69.21       94.31      8.40 o
   0   0  12     2160.63     2421.41     44.23 o
   2   0  12     2434.76     2464.19     44.91 o
   4   0  12      155.77      157.02      8.98 o
   6   0  12     1099.32     1011.92     23.35 o
   8   0  12     1106.95     1070.21     24.75 o
  10   0  12     6211.69     5628.19    105.63 o
  12   0  12      367.99      400.85     19.65 o
  14   0  12     1613.39     1610.60     58.65 o
  16   0  12      233.72      250.71     22.56 o
  18   0  12        9.34        3.57      8.11 o
  20   0  12      743.93      824.54     56.72 o
  22   0  12       98.74      166.84     29.80 o
 -23   1  12       39.32       50.76     13.29 o
 -21   1  12      568.44      640.20     32.89 o
 -19   1  12      238.42      272.98     14.23 o
 -17   1  12      332.20      339.58     37.89 o
 -15   1  12      150.65      156.01      9.89 o
 -13   1  12      178.29      130.04      8.35 o
 -11   1  12       58.41       83.45      6.98 o
  -9   1  12       33.36       34.55      3.69 o
  -7   1  12      520.38      491.33     10.48 o
  -5   1  12     1559.87     1618.09     22.94 o
  -3   1  12       24.14       32.88      3.19 o
  -1   1  12      451.59      487.04      9.94 o
   1   1  12     1023.11     1023.98     16.20 o
   3   1  12      358.37      416.40      9.21 o
   5   1  12      643.41      641.97     12.04 o
   7   1  12     1974.88     1852.71     27.19 o
   9   1  12      220.19      229.06      8.81 o
  11   1  12     5411.43     5194.67     69.75 o
  13   1  12     2279.79     2217.56     35.70 o
  15   1  12      117.16      106.46      8.90 o
  17   1  12       27.38       25.02      6.34 o
  19   1  12      209.59      235.80     13.73 o
  21   1  12       10.08        7.26      7.91 o
  23   1  12       46.32       56.34     17.75 o
 -22   2  12      183.46      215.41     17.29 o
 -20   2  12      172.50      165.49     15.98 o
 -18   2  12      182.33      193.69     23.47 o
 -16   2  12       11.79        2.49      6.41 o
 -14   2  12      282.02      253.56     12.33 o
 -12   2  12      848.09      734.83     19.25 o
 -10   2  12       42.87       48.59      6.10 o
  -8   2  12     1361.12     1317.75     22.85 o
  -6   2  12     1224.60     1255.02     21.82 o
  -4   2  12      830.01      754.66     15.42 o
  -2   2  12     1358.36     1412.54     23.36 o
   0   2  12      171.25      160.85      6.93 o
   2   2  12     1321.34     1298.38     24.90 o
   4   2  12      580.09      614.40     11.54 o
   6   2  12      482.13      460.97     11.75 o
   8   2  12      482.93      441.63     13.32 o
  10   2  12      591.80      549.49     13.84 o
  12   2  12      218.28      212.62      9.51 o
  14   2  12      549.22      532.62     14.80 o
  16   2  12       21.29       15.36      6.31 o
  18   2  12       70.49       79.09      9.16 o
  20   2  12       11.63       23.75      8.98 o
  22   2  12       85.20       95.86     13.04 o
 -21   3  12      128.23      118.62     13.58 o
 -19   3  12       78.37       93.19     12.34 o
 -17   3  12      500.71      522.93     18.87 o
 -15   3  12        3.24       -1.63      5.72 o
 -13   3  12      129.34      110.16      9.43 o
 -11   3  12      704.39      702.67     19.40 o
  -9   3  12      955.97      852.43     21.22 o
  -7   3  12      407.18      386.52     13.27 o
  -5   3  12     2068.31     1937.63     30.78 o
  -3   3  12      367.02      363.83     10.65 o
  -1   3  12      133.91      128.06      6.87 o
   1   3  12      684.66      720.67     15.22 o
   3   3  12      345.68      299.33     11.34 o
   5   3  12      665.66      649.12     17.54 o
   7   3  12      414.33      400.00     15.25 o
   9   3  12       64.51       58.47      6.69 o
  11   3  12       42.61       36.23      6.13 o
  13   3  12       47.08       36.04      6.46 o
  15   3  12      199.47      199.87     14.29 o
  17   3  12      201.90      170.56     27.95 o
  19   3  12      171.64      169.17     19.10 o
  21   3  12        8.82       33.73     11.39 o
 -20   4  12      339.12      371.24     22.01 o
 -18   4  12      182.64      170.61     13.73 o
 -16   4  12      250.74      237.31     14.76 o
 -14   4  12      237.18      196.16     12.77 o
 -12   4  12      262.73      253.53     13.46 o
 -10   4  12      858.37      845.10     22.33 o
  -8   4  12     2153.39     2156.00     40.38 o
  -6   4  12     2688.47     2589.73     51.54 o
  -4   4  12       95.27      103.44      7.01 o
  -2   4  12       99.00       92.97      6.59 o
   0   4  12      132.68      137.30      7.36 o
   2   4  12      247.59      239.88     13.10 o
   4   4  12      336.01      298.99     12.60 o
   6   4  12      625.07      585.57     17.53 o
   8   4  12      300.29      255.29     12.80 o
  10   4  12      463.84      381.66     14.76 o
  12   4  12      134.41      114.34     10.08 o
  14   4  12      111.59       99.94     13.88 o
  16   4  12       49.11       44.13     12.45 o
  18   4  12      195.73      217.32     20.36 o
  20   4  12        6.53       -1.62     11.11 o
 -19   5  12      177.04      155.31     19.39 o
 -17   5  12       53.06       41.76      9.10 o
 -15   5  12      256.48      273.60     16.11 o
 -13   5  12       66.19       62.27      9.24 o
 -11   5  12       12.84        6.76      5.88 o
  -9   5  12      137.29      131.00     10.61 o
  -7   5  12      158.13      156.38     11.00 o
  -5   5  12      150.77      169.09     11.46 o
  -3   5  12       21.06       24.78      5.17 o
  -1   5  12      216.80      233.34     12.11 o
   1   5  12      340.65      282.32     20.17 o
   3   5  12     1153.82     1096.96     26.30 o
   5   5  12      145.28      133.30     10.44 o
   7   5  12       92.61       92.79      9.28 o
   9   5  12        6.34       -1.01      5.16 o
  11   5  12       21.54       16.18      6.30 o
  13   5  12       14.60       23.62      8.97 o
  15   5  12       46.21       48.52     13.51 o
  17   5  12       40.46       21.17     32.20 o
  19   5  12        2.89        5.21     14.36 o
 -18   6  12       56.74       38.56     18.95 o
 -16   6  12       39.45       20.72     11.26 o
 -14   6  12      122.50      147.08     13.41 o
 -12   6  12      139.04      157.13     13.16 o
 -10   6  12       64.42       67.17      9.15 o
  -8   6  12      185.19      193.05     17.11 o
  -6   6  12      143.19      161.11     15.39 o
  -4   6  12      320.15      328.32     19.22 o
  -2   6  12      452.22      447.01     29.14 o
   0   6  12      183.49      185.76     12.30 o
   2   6  12      160.09      139.78     11.16 o
   4   6  12      198.27      196.48     13.06 o
   6   6  12      798.97      790.53     23.46 o
   8   6  12        1.46        4.96      6.75 o
  10   6  12      395.71      435.86     21.60 o
  12   6  12       29.17       13.50      9.39 o
  14   6  12      147.88      156.55     21.81 o
  16   6  12       10.13        4.84      7.55 o
 -15   7  12       66.44       71.75     11.50 o
 -13   7  12       97.05       92.73     10.86 o
 -11   7  12      154.67      144.12     12.80 o
  -9   7  12      161.01      168.68     13.17 o
  -7   7  12       53.33       44.00     11.38 o
  -5   7  12       47.63       59.21     13.75 o
  -3   7  12      106.65       98.10     13.22 o
  -1   7  12       92.53      106.72     13.51 o
   1   7  12       54.87       50.89      9.06 o
   3   7  12       41.69       41.69     11.48 o
   5   7  12       66.89       65.55      9.87 o
   7   7  12      890.84      947.90     27.88 o
   9   7  12       77.78       70.40     12.66 o
  11   7  12        0.75       12.02      9.49 o
  13   7  12       36.77       27.69     10.49 o
 -10   8  12      197.37      257.70     24.24 o
  -8   8  12       95.56       99.31     14.49 o
  -6   8  12      100.73       95.98     14.87 o
  -4   8  12       37.19       45.57     14.47 o
  -2   8  12      266.21      295.78     21.36 o
   0   8  12       42.35       29.82     11.41 o
   2   8  12       66.72       76.94     12.91 o
   4   8  12       18.47       23.83      8.20 o
   6   8  12       15.03       21.33     10.02 o
   8   8  12        2.18       -3.35     10.61 o
 -22   0  13        5.58       16.50     11.09 o
 -20   0  13        7.58        8.17      8.73 o
 -18   0  13       19.96       10.68      9.01 o
 -16   0  13       38.00       24.09      8.15 o
 -14   0  13        3.14       15.33      6.71 o
 -12   0  13      251.99      257.78     16.92 o
 -10   0  13      263.22      261.00     11.48 o
  -8   0  13       21.82       12.40      4.14 o
  -6   0  13      662.45      606.80     17.06 o
  -4   0  13      240.39      238.41     10.30 o
  -2   0  13        3.93        5.16      3.52 o
   0   0  13      371.24      433.21     13.68 o
   2   0  13     1226.72     1178.98     25.86 o
   4   0  13       13.35       18.19      4.45 o
   6   0  13       12.10        5.86      4.28 o
   8   0  13     2057.57     1895.93     38.03 o
  10   0  13     2498.71     2189.55     56.11 o
  12   0  13      857.02      851.01     30.45 o
  14   0  13      723.80      718.07     28.48 o
  16   0  13       21.14       16.02      8.26 o
  18   0  13       22.67       29.23     10.40 o
  20   0  13      342.07      358.44     24.31 o
  22   0  13       21.44        6.83     15.80 o
 -23   1  13       29.96       25.93     15.84 o
 -21   1  13      163.38      191.75     30.85 o
 -19   1  13       43.81       46.54     10.14 o
 -17   1  13       48.51       34.39      8.64 o
 -15   1  13       14.58       10.74      4.99 o
 -13   1  13      277.72      219.93     12.33 o
 -11   1  13      484.39      428.60     11.90 o
  -9   1  13      433.53      443.92     10.44 o
  -7   1  13       48.51       55.27      4.39 o
  -5   1  13     1120.83     1092.31     17.52 o
  -3   1  13     1564.24     1526.89     27.63 o
  -1   1  13       13.28       17.45      3.34 o
   1   1  13        2.67        5.90      2.45 o
   3   1  13       22.01       16.16      3.07 o
   5   1  13      363.75      342.56      8.72 o
   7   1  13      215.96      233.76      8.92 o
   9   1  13      542.86      467.40     13.16 o
  11   1  13      315.12      309.07     10.68 o
  13   1  13      743.10      698.59     19.47 o
  15   1  13       67.70       55.09      7.40 o
  17   1  13      200.03      205.08     12.78 o
  19   1  13      346.08      392.97     17.12 o
  21   1  13      110.50      128.72     15.23 o
 -22   2  13       78.12      130.67     14.89 o
 -20   2  13      388.50      446.70     24.57 o
 -18   2  13      266.24      251.00     16.82 o
 -16   2  13      236.03      254.64     15.87 o
 -14   2  13      211.67      193.43     11.52 o
 -12   2  13      595.32      624.20     24.29 o
 -10   2  13      363.72      342.01     12.62 o
  -8   2  13      347.15      332.89     12.00 o
  -6   2  13      763.46      749.09     15.82 o
  -4   2  13     2600.41     2522.93     37.21 o
  -2   2  13       63.87       60.87      5.25 o
   0   2  13      913.63      925.33     17.75 o
   2   2  13      783.03      743.06     15.27 o
   4   2  13      105.14      111.25      8.60 o
   6   2  13      153.37      137.92      8.65 o
   8   2  13      350.15      267.29     11.63 o
  10   2  13     1280.32     1145.65     25.81 o
  12   2  13      923.44      888.45     19.44 o
  14   2  13      165.59      187.97      9.83 o
  16   2  13      143.02      118.43      9.94 o
  18   2  13       27.83       23.29      7.21 o
  20   2  13       96.39      102.69     12.59 o
  22   2  13       64.92       66.63     14.96 o
 -21   3  13      149.42      170.87     29.83 o
 -19   3  13      155.85      183.42     16.26 o
 -17   3  13      159.77      155.61     19.33 o
 -15   3  13       93.56      107.19     10.36 o
 -13   3  13       54.00       61.54      7.63 o
 -11   3  13      329.53      334.99     13.77 o
  -9   3  13      507.09      473.21     15.33 o
  -7   3  13       50.72       41.35      5.73 o
  -5   3  13     1014.59      993.29     19.55 o
  -3   3  13      239.79      222.84      8.82 o
  -1   3  13      489.35      462.97     12.23 o
   1   3  13       32.72       33.93      4.16 o
   3   3  13      213.52      267.56     11.40 o
   5   3  13      429.32      432.09     14.41 o
   7   3  13      322.12      227.51     11.33 o
   9   3  13      727.42      693.37     20.56 o
  11   3  13      476.20      403.96     14.87 o
  13   3  13       69.54       73.96      9.07 o
  15   3  13      248.85      218.21     12.83 o
  17   3  13      318.94      311.31     18.65 o
  19   3  13      374.88      350.48     50.26 o
  21   3  13       47.87       58.84     15.16 o
 -20   4  13      266.50      276.51     26.90 o
 -18   4  13      101.47      108.30     17.98 o
 -16   4  13      107.17      115.57     11.73 o
 -14   4  13      174.17      173.74     12.72 o
 -12   4  13       53.79       43.33     11.41 o
 -10   4  13       18.31        8.23      9.39 o
  -8   4  13      128.16      134.82      9.93 o
  -6   4  13       35.15       25.28     11.10 o
  -4   4  13      684.98      681.47     16.21 o
  -2   4  13      162.57      146.59     15.28 o
   0   4  13      486.56      417.99     14.53 o
   2   4  13       37.96       25.91      5.41 o
   4   4  13      681.56      592.84     17.83 o
   6   4  13      198.49      168.97     16.69 o
   8   4  13      290.26      301.60     13.87 o
  10   4  13       48.27       50.19      7.30 o
  12   4  13       39.25       41.08      7.34 o
  14   4  13      120.31      109.25     12.82 o
  16   4  13       29.01       19.48     12.45 o
  18   4  13      284.33      303.68     28.62 o
  20   4  13        2.37      -12.08     12.08 o
 -19   5  13      226.17      268.40     16.76 o
 -17   5  13        6.88       22.67      8.59 o
 -15   5  13       64.20       55.31      9.78 o
 -13   5  13      177.20      161.76     13.18 o
 -11   5  13      614.98      614.03     20.72 o
  -9   5  13       20.31       19.88      7.64 o
  -7   5  13      119.81      107.86      9.72 o
  -5   5  13      119.38      136.23     10.34 o
  -3   5  13      524.99      497.69     17.74 o
  -1   5  13      297.90      276.90     13.26 o
   1   5  13      116.81       91.90      8.80 o
   3   5  13      119.66       88.09      8.99 o
   5   5  13      459.12      443.38     16.42 o
   7   5  13       43.92       30.60      6.92 o
   9   5  13       53.58       54.15      8.42 o
  11   5  13      114.37      118.00     11.13 o
  13   5  13       90.07       89.09     10.57 o
  15   5  13      103.26      112.54     14.29 o
  17   5  13      235.75      255.58     36.45 o
 -16   6  13      117.43      121.61     11.58 o
 -14   6  13       10.28        9.20      7.09 o
 -12   6  13      207.09      203.59     14.84 o
 -10   6  13       64.32       62.89      9.57 o
  -8   6  13        9.87       25.53      6.94 o
  -6   6  13       73.49       63.06      8.14 o
  -4   6  13      111.60       89.19     12.36 o
  -2   6  13        6.72        9.58      7.66 o
   0   6  13       17.05       12.02      6.59 o
   2   6  13       24.74        9.81      6.75 o
   4   6  13        9.69        7.17      6.94 o
   6   6  13      210.55      230.79     14.52 o
   8   6  13      589.10      637.81     21.87 o
  10   6  13       56.23       54.70      9.31 o
  12   6  13       71.93       54.28     11.88 o
  14   6  13       82.75       83.99     13.11 o
  16   6  13      286.01      312.53     36.64 o
 -13   7  13      124.98      148.13     12.60 o
 -11   7  13       84.17       94.82     12.72 o
  -9   7  13      418.05      492.90     28.95 o
  -7   7  13       91.07       80.55     13.08 o
  -5   7  13      194.66      217.30     22.32 o
  -3   7  13       19.34       27.84     10.09 o
  -1   7  13       31.56       17.97      9.98 o
   1   7  13        1.46        5.43      8.86 o
   3   7  13      205.96      213.75     15.05 o
   5   7  13       29.20       21.41      8.57 o
   7   7  13       88.26      100.20     11.72 o
   9   7  13        5.80       14.39      8.34 o
  11   7  13      134.13      166.58     16.79 o
  -8   8  13      131.42      141.92     20.72 o
  -6   8  13       44.92       57.83     12.57 o
  -4   8  13        1.27       -5.16     11.25 o
  -2   8  13       76.96       63.94     12.90 o
   0   8  13      377.91      406.62     26.33 o
   2   8  13       69.66       75.18     13.15 o
   4   8  13       87.15       87.35     11.58 o
   6   8  13       33.95       29.26      9.17 o
   8   8  13      137.92      149.72     26.13 o
 -22   0  14       46.34       56.94     23.41 o
 -20   0  14       30.28       44.10     13.21 o
 -18   0  14       18.75       19.83      8.99 o
 -16   0  14      339.08      331.66     19.93 o
 -14   0  14     1076.00     1069.93     36.52 o
 -12   0  14      389.72      305.18     27.40 o
 -10   0  14      569.81      618.92     70.28 o
  -8   0  14       88.34       91.13      7.64 o
  -6   0  14      138.37      148.14      8.90 o
  -4   0  14      953.14     1030.25     24.40 o
  -2   0  14      525.16      547.66     16.12 o
   0   0  14        7.21       11.40      4.11 o
   2   0  14       73.91       73.51      6.92 o
   4   0  14     3621.77     3438.51     88.22 o
   6   0  14      107.80       87.70      7.90 o
   8   0  14     2241.39     2208.29     43.60 o
  10   0  14      467.01      491.63     21.77 o
  12   0  14      368.12      401.28     20.80 o
  14   0  14      101.84       91.39     16.93 o
  16   0  14       19.03       24.26      8.97 o
  18   0  14      262.63      293.89     21.82 o
  20   0  14      124.87      115.08     27.13 o
  22   0  14        1.05       -2.48     15.16 o
 -23   1  14      116.28      151.67     19.71 o
 -21   1  14       95.46       80.80     13.06 o
 -19   1  14       15.47       21.92      8.91 o
 -17   1  14       15.09       17.00      8.03 o
 -15   1  14      102.74      102.32     11.09 o
 -13   1  14       26.94       29.62      6.41 o
 -11   1  14      319.75      278.17     16.27 o
  -9   1  14      172.14      148.16      7.59 o
  -7   1  14      251.64      235.52      8.74 o
  -5   1  14      694.71      684.24     14.97 o
  -3   1  14     2702.26     2653.01     38.47 o
  -1   1  14      792.55      808.93     19.37 o
   1   1  14      829.68      826.85     16.40 o
   3   1  14      356.01      361.22      9.15 o
   5   1  14      845.31      838.39     15.17 o
   7   1  14     1367.72     1328.57     23.92 o
   9   1  14       27.11       21.01      4.17 o
  11   1  14      308.30      289.06     10.81 o
  13   1  14      201.97      200.58     11.42 o
  15   1  14       88.95       72.65      8.30 o
  17   1  14      214.66      203.18     13.14 o
  19   1  14      205.64      222.79     14.22 o
  21   1  14       50.29       39.78     10.38 o
 -22   2  14       38.46       40.57     25.19 o
 -20   2  14      314.89      360.84     32.53 o
 -18   2  14       35.56       33.12     12.80 o
 -16   2  14      452.43      404.05     27.97 o
 -14   2  14      158.64      157.99     10.94 o
 -12   2  14      117.58      108.94      8.89 o
 -10   2  14        6.69        5.05      4.46 o
  -8   2  14       84.55       71.27      7.35 o
  -6   2  14      474.80      477.67     12.49 o
  -4   2  14      673.31      604.40     16.28 o
  -2   2  14      371.77      372.91     10.76 o
   0   2  14      141.51      161.93      7.58 o
   2   2  14     3084.50     3013.97     43.05 o
   4   2  14      190.15      172.39      9.56 o
   6   2  14      773.66      703.25     18.49 o
   8   2  14       21.71       14.21      4.70 o
  10   2  14       38.36       43.18      6.20 o
  12   2  14      828.03      803.00     21.15 o
  14   2  14      300.82      286.95     13.48 o
  16   2  14       83.46       92.88     11.36 o
  18   2  14       30.78       31.52      9.57 o
  20   2  14       77.84       96.60     26.87 o
 -21   3  14      155.20      181.18     16.88 o
 -19   3  14      382.31      398.56     23.22 o
 -17   3  14       24.51       11.48      8.31 o
 -15   3  14      183.58      162.72     18.00 o
 -13   3  14      156.51      160.65     12.64 o
 -11   3  14     1280.34     1256.35     28.50 o
  -9   3  14      593.68      616.03     18.15 o
  -7   3  14       37.06       21.51      5.08 o
  -5   3  14      283.28      257.03     10.03 o
  -3   3  14      261.09      253.95      9.70 o
  -1   3  14        6.47       -0.11      3.11 o
   1   3  14      193.43      198.78      8.19 o
   3   3  14      100.32       74.81      7.30 o
   5   3  14     1714.53     1531.07     31.36 o
   7   3  14      576.18      461.12     15.58 o
   9   3  14      160.25      130.73      9.60 o
  11   3  14       35.58       25.10      5.94 o
  13   3  14     1102.01     1153.51     31.96 o
  15   3  14       17.04       27.45      6.85 o
  17   3  14       24.63       15.07     11.23 o
  19   3  14       42.43       43.90     32.49 o
 -20   4  14      135.62      114.22     12.60 o
 -18   4  14      339.46      350.90     21.12 o
 -16   4  14       92.63      111.94     11.94 o
 -14   4  14      288.31      297.75     15.63 o
 -12   4  14       75.39       63.65      8.52 o
 -10   4  14      212.32      183.43     11.98 o
  -8   4  14        7.34       -2.08      4.22 o
  -6   4  14      344.46      321.41     22.85 o
  -4   4  14      802.53      798.40     18.11 o
  -2   4  14      851.19      846.73     18.66 o
   0   4  14      381.72      385.92     14.40 o
   2   4  14      237.74      195.43     11.34 o
   4   4  14        3.13       -0.02      4.53 o
   6   4  14      341.94      328.89     14.29 o
   8   4  14        0.84        6.58      4.94 o
  10   4  14        6.50        5.70      5.34 o
  12   4  14        5.07       -0.62      5.44 o
  14   4  14      415.65      418.67     17.48 o
  16   4  14       88.16       86.44     12.66 o
  18   4  14      172.20      167.84     17.13 o
 -17   5  14       58.61       56.57     10.22 o
 -15   5  14       22.47       21.21      8.33 o
 -13   5  14      403.78      377.85     18.18 o
 -11   5  14      181.54      186.55     13.36 o
  -9   5  14       17.06       14.11      7.01 o
  -7   5  14      321.40      327.52     15.29 o
  -5   5  14      284.16      286.68     13.72 o
  -3   5  14      190.56      184.38     14.85 o
  -1   5  14       16.74        6.51      5.49 o
   1   5  14       37.91       24.26      6.29 o
   3   5  14      401.71      353.72     15.43 o
   5   5  14      120.60      112.23     10.01 o
   7   5  14        4.97        2.20      6.01 o
   9   5  14      211.25      210.74     13.65 o
  11   5  14       47.23       51.12      8.64 o
  13   5  14       42.03       35.21      8.10 o
  15   5  14      101.91       92.88     13.59 o
  17   5  14       18.77       15.69      7.96 o
 -16   6  14       71.30       61.72      9.03 o
 -14   6  14       62.49       42.90      9.13 o
 -12   6  14       28.93       22.42      7.47 o
 -10   6  14       46.05       35.82      8.13 o
  -8   6  14       81.54       80.47      9.58 o
  -6   6  14       25.87       28.09      9.19 o
  -4   6  14      237.86      231.79     17.79 o
  -2   6  14      550.98      569.91     24.48 o
   0   6  14       82.09       95.04     14.67 o
   2   6  14       16.77       11.37      7.01 o
   4   6  14      409.08      415.96     18.22 o
   6   6  14       49.11       56.87      9.30 o
   8   6  14      365.73      395.67     18.59 o
  10   6  14      122.96      127.47     12.04 o
  12   6  14      238.26      249.58     19.54 o
  14   6  14       23.26       24.27     13.70 o
 -13   7  14       98.88      104.37     12.94 o
 -11   7  14      230.75      257.11     15.75 o
  -9   7  14      212.27      226.28     19.29 o
  -7   7  14       10.43       34.30     11.76 o
  -5   7  14      274.53      299.87     53.56 o
  -3   7  14       29.94       29.81     10.77 o
  -1   7  14       69.41       68.74     20.15 o
   1   7  14      319.82      344.11     25.88 o
   3   7  14      211.49      224.65     15.67 o
   5   7  14       46.80       46.12      9.97 o
   7   7  14       32.66       33.10     10.31 o
   9   7  14      152.60      191.59     17.81 o
  11   7  14      331.47      366.69     31.30 o
  -6   8  14       68.04       79.18     37.05 o
  -4   8  14      207.94      220.58     23.85 o
  -2   8  14      240.83      271.80     36.10 o
   0   8  14       39.15       43.01     12.25 o
   2   8  14      120.91      130.98     18.43 o
   4   8  14      170.55      160.12     16.61 o
   6   8  14       37.38       24.94     12.11 o
 -22   0  15        1.19       52.01     23.60 o
 -20   0  15      160.91      188.48     30.94 o
 -18   0  15       13.85        0.16     15.41 o
 -16   0  15       40.53       45.63     17.14 o
 -14   0  15        4.39       11.36      6.63 o
 -12   0  15        0.77        3.98      5.75 o
 -10   0  15      482.82      474.91     21.20 o
  -8   0  15      193.49      194.84     16.82 o
  -6   0  15      379.90      390.42     14.10 o
  -4   0  15     4625.35     4587.84     79.02 o
  -2   0  15     1328.92     1304.19     35.48 o
   0   0  15      187.80      198.46     12.40 o
   2   0  15      661.83      696.58     19.45 o
   4   0  15      416.99      434.22     15.03 o
   6   0  15       33.89       35.48      6.30 o
   8   0  15       13.62       33.15      6.23 o
  10   0  15      223.82      187.75     15.14 o
  12   0  15        0.02       -4.06      5.65 o
  14   0  15        2.78        5.91      7.64 o
  16   0  15        0.78       -7.51      7.93 o
  18   0  15      215.41      229.03     20.32 o
  20   0  15       59.49       65.18     13.12 o
 -21   1  15      128.65      143.53     15.78 o
 -19   1  15      192.31      170.47     15.44 o
 -17   1  15      237.05      243.20     16.17 o
 -15   1  15      113.04      130.73     12.24 o
 -13   1  15      193.42      181.95     14.84 o
 -11   1  15      120.94      105.60      8.45 o
  -9   1  15      321.33      321.44     10.54 o
  -7   1  15      243.85      240.99      9.41 o
  -5   1  15      556.36      573.62     13.92 o
  -3   1  15      145.34      153.59      8.28 o
  -1   1  15      303.40      306.88      9.90 o
   1   1  15      121.44      127.85      7.18 o
   3   1  15      561.49      545.05     13.12 o
   5   1  15      947.12      876.17     18.71 o
   7   1  15      590.69      531.54     13.87 o
   9   1  15      342.08      325.36     11.04 o
  11   1  15      100.74       92.84      8.34 o
  13   1  15       43.49       33.44      6.53 o
  15   1  15       88.21       81.76      9.07 o
  17   1  15      174.12      170.16     12.47 o
  19   1  15       19.10       13.23      6.85 o
  21   1  15        4.28        6.41     14.42 o
 -20   2  15       90.73      118.95     18.73 o
 -18   2  15       61.01       64.28     11.51 o
 -16   2  15       95.02       89.51     11.56 o
 -14   2  15       75.08       85.53      9.45 o
 -12   2  15      954.78      861.69     22.34 o
 -10   2  15      313.30      270.81     12.52 o
  -8   2  15      166.72      157.29      9.62 o
  -6   2  15      453.62      434.81     12.23 o
  -4   2  15     1880.51     1791.41     29.54 o
  -2   2  15      472.10      469.98     12.72 o
   0   2  15      317.05      321.96     14.24 o
   2   2  15     1420.50     1296.67     23.16 o
   4   2  15      761.44      609.74     17.20 o
   6   2  15       89.54      100.78      8.25 o
   8   2  15       88.23       79.10     11.27 o
  10   2  15       10.98        0.41      6.48 o
  12   2  15      363.60      356.26     16.54 o
  14   2  15       30.08       21.28      7.01 o
  16   2  15       14.99        5.43      6.65 o
  18   2  15      428.24      431.99     21.10 o
  20   2  15       37.13       45.49     18.34 o
 -21   3  15      348.28      391.52     38.75 o
 -19   3  15      246.44      257.75     28.72 o
 -17   3  15       14.44       -3.49     12.62 o
 -15   3  15       24.06       29.82      7.68 o
 -13   3  15       39.46       31.11      6.81 o
 -11   3  15      145.25      143.82     13.34 o
  -9   3  15      197.58      176.64     10.96 o
  -7   3  15       10.99        8.17      4.46 o
  -5   3  15      110.31      105.18      7.14 o
  -3   3  15       51.47       42.10      5.27 o
  -1   3  15      193.11      199.02      8.91 o
   1   3  15      380.21      338.73     13.25 o
   3   3  15       23.78        8.77      4.44 o
   5   3  15      405.86      339.75     13.25 o
   7   3  15      345.87      280.44     13.78 o
   9   3  15      145.84      113.65      9.47 o
  11   3  15        3.73        3.13      5.31 o
  13   3  15       49.74       57.26      7.97 o
  15   3  15      166.70      156.89     11.70 o
  17   3  15       29.82       19.61      8.25 o
  19   3  15      229.41      243.77     22.71 o
 -18   4  15      172.12      178.15     16.55 o
 -16   4  15       75.20       88.78     11.07 o
 -14   4  15       80.06       59.82     15.45 o
 -12   4  15      257.15      268.76     16.05 o
 -10   4  15       82.79       84.78      9.46 o
  -8   4  15      102.67      100.06      9.28 o
  -6   4  15      125.68      134.02     11.60 o
  -4   4  15       44.70       41.08      7.22 o
  -2   4  15      295.68      311.38     13.89 o
   0   4  15       91.90       98.22     10.55 o
   2   4  15      202.17      157.95     10.91 o
   4   4  15      154.92      110.33      9.58 o
   6   4  15      222.00      235.58     16.80 o
   8   4  15        4.32       -0.49      5.08 o
  10   4  15      293.94      269.79     14.46 o
  12   4  15      850.94      813.62     23.80 o
  14   4  15      563.46      606.41     23.92 o
  16   4  15      133.23      137.70     32.67 o
  18   4  15      141.28      138.42     40.71 o
 -17   5  15      467.51      515.18     21.04 o
 -15   5  15      106.08      111.99     11.96 o
 -13   5  15      301.19      335.74     17.45 o
 -11   5  15      114.89      105.11     11.28 o
  -9   5  15      208.43      193.57     13.15 o
  -7   5  15      205.89      189.55     12.64 o
  -5   5  15      191.21      204.32     12.30 o
  -3   5  15      207.62      215.60     26.69 o
  -1   5  15       58.40       50.75      9.61 o
   1   5  15       21.11        9.78      8.68 o
   3   5  15       58.40       60.97      8.29 o
   5   5  15      298.19      279.77     15.19 o
   7   5  15       87.19       77.58     11.87 o
   9   5  15      182.14      180.22     13.31 o
  11   5  15      420.92      450.31     18.80 o
  13   5  15      137.30      143.03     12.77 o
  15   5  15      108.42      135.74     18.77 o
 -14   6  15      468.04      549.84     39.40 o
 -12   6  15      368.00      390.65     19.31 o
 -10   6  15       37.96       38.58      7.97 o
  -8   6  15      123.66      124.24     15.20 o
  -6   6  15       91.61       84.18     13.57 o
  -4   6  15       16.49       10.60      8.51 o
  -2   6  15       27.52       21.17      9.49 o
   0   6  15       20.73       18.63     11.06 o
   2   6  15       73.55       78.20     10.08 o
   4   6  15      129.92      145.02     12.74 o
   6   6  15       19.74       18.69      8.26 o
   8   6  15       16.99        3.97      6.85 o
  10   6  15      245.37      271.50     16.47 o
  12   6  15      154.23      153.59     16.44 o
  14   6  15      102.31      116.55     23.42 o
 -11   7  15        8.49       -6.13     10.98 o
  -9   7  15        5.91        4.88      9.33 o
  -7   7  15       60.74       44.86     12.53 o
  -5   7  15       56.88       66.73     16.14 o
  -3   7  15       58.45       53.18     14.97 o
  -1   7  15      105.74      129.95     18.72 o
   1   7  15      161.19      177.82     17.52 o
   3   7  15       95.01       99.72     12.12 o
   5   7  15        4.57        5.18      7.46 o
   7   7  15       88.68       90.08     11.26 o
   9   7  15       58.14       66.00     10.48 o
  -4   8  15      174.92      222.92     34.63 o
  -2   8  15      202.70      219.79     26.63 o
   0   8  15      368.58      442.24     25.81 o
   2   8  15      232.02      312.84     37.69 o
   4   8  15      129.77      149.57     28.70 o
 -20   0  16       40.00       56.31     23.11 o
 -18   0  16       45.45       62.33     21.80 o
 -16   0  16      116.90       90.64     21.06 o
 -14   0  16       21.44       14.89     12.16 o
 -12   0  16       68.57       73.51     16.00 o
 -10   0  16      116.23       98.86     11.39 o
  -8   0  16      178.81      157.71     13.14 o
  -6   0  16      440.30      418.78     17.93 o
  -4   0  16      828.12      862.54     22.73 o
  -2   0  16      254.60      285.95     32.19 o
   0   0  16       68.50       72.33      7.50 o
   2   0  16      147.98      143.15      9.72 o
   4   0  16     3701.85     3715.64     80.17 o
   6   0  16      255.57      255.90     12.45 o
   8   0  16      745.72      780.49     40.89 o
  10   0  16      104.84       79.38     11.37 o
  12   0  16       39.30       55.28     10.31 o
  14   0  16       90.73       76.31     12.39 o
  16   0  16       16.81        6.85     14.05 o
  18   0  16        0.00       -6.95      6.95 o
  20   0  16       16.18       37.60     11.15 o
 -21   1  16      113.62      118.60     19.86 o
 -19   1  16      255.56      308.58     31.09 o
 -17   1  16       14.21        6.27      7.74 o
 -15   1  16      113.08      121.20     17.31 o
 -13   1  16      205.99      187.26     17.94 o
 -11   1  16       10.06        2.48      4.73 o
  -9   1  16       71.98       67.18      7.16 o
  -7   1  16      187.26      203.07      9.07 o
  -5   1  16     1504.42     1516.74     26.39 o
  -3   1  16     1810.54     1821.81     29.84 o
  -1   1  16     1447.22     1476.80     26.94 o
   1   1  16     1357.31     1395.79     24.51 o
   3   1  16      293.21      310.80     12.18 o
   5   1  16      992.16      908.72     21.84 o
   7   1  16       42.06       36.03      6.10 o
   9   1  16       21.29       13.21      5.39 o
  11   1  16       78.29       59.85      9.06 o
  13   1  16      153.56      156.11     13.50 o
  15   1  16       67.23       62.04      9.85 o
  17   1  16      133.61      129.15     13.40 o
  19   1  16      150.77      142.20     14.63 o
 -20   2  16       15.10       28.33     10.50 o
 -18   2  16      358.28      339.89     19.47 o
 -16   2  16       21.47       32.00      9.41 o
 -14   2  16      417.88      388.52     18.77 o
 -12   2  16      291.82      269.96     14.08 o
 -10   2  16      167.94      161.58     10.46 o
  -8   2  16       99.26       85.67      7.90 o
  -6   2  16       93.89      107.66      8.44 o
  -4   2  16       99.64       86.14      6.67 o
  -2   2  16     1700.64     1707.15     28.92 o
   0   2  16       97.23      104.53      7.04 o
   2   2  16      297.10      231.70     11.41 o
   4   2  16      290.70      215.45     15.50 o
   6   2  16      339.25      288.23     12.90 o
   8   2  16      119.56      100.07      8.68 o
  10   2  16      116.44       99.48      8.99 o
  12   2  16      183.45      198.14     11.84 o
  14   2  16      247.53      240.47     16.42 o
  16   2  16      207.89      210.48     21.22 o
  18   2  16       69.18       73.48     10.86 o
  20   2  16       40.73       61.69     13.78 o
 -19   3  16      334.48      306.90     20.09 o
 -17   3  16      317.55      330.58     21.81 o
 -15   3  16      449.20      465.40     23.81 o
 -13   3  16      276.34      298.84     15.12 o
 -11   3  16       77.22       58.60      8.18 o
  -9   3  16      319.35      294.20     13.80 o
  -7   3  16      152.50      146.33     10.05 o
  -5   3  16      451.57      438.51     13.09 o
  -3   3  16      104.53      101.68      7.32 o
  -1   3  16      133.53      142.36      8.09 o
   1   3  16       59.46       40.39      6.54 o
   3   3  16     1532.99     1449.66     59.03 o
   5   3  16       12.11       10.26      5.19 o
   7   3  16      231.49      236.97     12.70 o
   9   3  16       29.06       25.59      6.66 o
  11   3  16      216.28      214.89     12.86 o
  13   3  16      249.55      237.73     15.40 o
  15   3  16      401.90      420.73     39.93 o
  17   3  16      111.09      119.40     13.69 o
  19   3  16       63.43       67.65     15.76 o
 -18   4  16        6.01        2.87     10.89 o
 -16   4  16       88.12       89.58     16.34 o
 -14   4  16      384.10      373.70     17.89 o
 -12   4  16      439.98      476.56     18.65 o
 -10   4  16       46.51       55.70      8.46 o
  -8   4  16       90.54      100.36      9.56 o
  -6   4  16      717.15      723.73     20.96 o
  -4   4  16      143.27      151.15     10.34 o
  -2   4  16      272.84      260.43     14.24 o
   0   4  16       99.33       88.73      9.02 o
   2   4  16       86.00       71.24      8.21 o
   4   4  16       13.84       14.30      6.34 o
   6   4  16       53.67       55.61      8.04 o
   8   4  16      143.91      138.32     11.13 o
  10   4  16      266.43      256.10     14.45 o
  12   4  16      268.29      253.44     14.83 o
  14   4  16      144.12      142.61     17.85 o
  16   4  16       51.73       58.90     12.49 o
 -17   5  16       48.51       70.73     13.26 o
 -15   5  16      107.08      115.83     16.52 o
 -13   5  16      152.49      164.38     18.43 o
 -11   5  16       19.88       19.86      7.55 o
  -9   5  16       72.04       72.28      9.10 o
  -7   5  16      271.63      272.22     18.77 o
  -5   5  16      110.39      119.80     15.06 o
  -3   5  16      335.46      317.47     19.33 o
  -1   5  16       66.77       56.00     10.16 o
   1   5  16       42.89       48.50      8.27 o
   3   5  16       70.06       67.66      9.17 o
   5   5  16      282.77      282.79     18.67 o
   7   5  16       87.74       92.14     10.50 o
   9   5  16       18.70       17.84      7.46 o
  11   5  16       68.64       56.38      9.12 o
  13   5  16      565.75      598.71     25.33 o
  15   5  16      148.24      199.85     22.14 o
 -14   6  16        2.04       14.60     11.20 o
 -12   6  16       58.29       65.66     12.70 o
 -10   6  16      160.70      159.32     12.89 o
  -8   6  16       77.22      105.57     14.70 o
  -6   6  16      107.97      131.03     15.61 o
  -4   6  16       20.41       21.34     10.10 o
  -2   6  16      126.57      119.95     15.11 o
   0   6  16       44.97       48.91     11.71 o
   2   6  16      221.09      232.28     15.06 o
   4   6  16      532.92      538.95     20.87 o
   6   6  16      238.12      259.00     20.48 o
   8   6  16       10.40       11.59      7.42 o
  10   6  16       62.58       73.76     11.55 o
  12   6  16        0.14        2.37     14.18 o
  -9   7  16       31.91       41.76     10.82 o
  -7   7  16      245.68      287.98     21.73 o
  -5   7  16       14.84       22.35     10.31 o
  -3   7  16       27.25       10.15      9.87 o
  -1   7  16       48.21       63.56     13.27 o
   1   7  16       22.22       18.15     13.64 o
   3   7  16       12.40       12.42      9.35 o
   5   7  16      313.69      331.91     18.62 o
   7   7  16      158.84      170.11     14.37 o
   9   7  16       47.05       15.70     13.82 o
 -20   0  17        0.10       18.06     18.37 o
 -18   0  17       61.09       73.11     23.74 o
 -16   0  17        4.40        0.22     15.81 o
 -14   0  17       10.91        0.05     12.38 o
 -12   0  17      133.58      176.97     23.35 o
 -10   0  17      281.92      295.81     17.62 o
  -8   0  17      168.34      137.21     13.17 o
  -6   0  17     1139.87     1085.61     43.22 o
  -4   0  17     2757.02     2715.54     64.24 o
  -2   0  17      697.05      698.67     42.08 o
   0   0  17      606.34      618.23     56.74 o
   2   0  17       57.00       64.67     13.10 o
   4   0  17      374.76      368.47     17.53 o
   6   0  17       28.39       37.77     10.40 o
   8   0  17      372.40      377.51     34.91 o
  10   0  17        1.50        5.41      7.29 o
  12   0  17        0.56        8.95      7.69 o
  14   0  17       65.63       58.83     11.74 o
  16   0  17        4.70        5.94      8.94 o
  18   0  17      172.13      176.38     19.24 o
  20   0  17      225.41      240.65     30.31 o
 -19   1  17      783.02      826.35     55.33 o
 -17   1  17      229.92      194.49     19.90 o
 -15   1  17      392.24      285.02     21.59 o
 -13   1  17      233.94      216.94     16.62 o
 -11   1  17      358.86      368.41     21.34 o
  -9   1  17      294.07      318.28     20.58 o
  -7   1  17      473.36      477.32     13.91 o
  -5   1  17       49.18       61.27      5.82 o
  -3   1  17     1076.42     1162.67     22.36 o
  -1   1  17     2296.88     2281.21     35.73 o
   1   1  17      503.16      502.01     13.39 o
   3   1  17      123.44      103.71      7.14 o
   5   1  17      590.24      536.29     20.52 o
   7   1  17      218.10      190.42     10.79 o
   9   1  17        6.81       25.87     10.04 o
  11   1  17      192.67      201.42     17.42 o
  13   1  17       62.33       73.20     10.65 o
  15   1  17      369.31      366.53     20.06 o
  17   1  17       99.59       88.18     11.85 o
  19   1  17      192.69      176.34     16.61 o
 -20   2  17      768.53      939.53     54.95 o
 -18   2  17       63.87       38.95      9.11 o
 -16   2  17      174.51      184.62     30.48 o
 -14   2  17      169.67      158.72     13.66 o
 -12   2  17      125.20      138.06     14.84 o
 -10   2  17      171.54      163.61     10.63 o
  -8   2  17       17.70       15.23      4.99 o
  -6   2  17      291.95      298.50     11.09 o
  -4   2  17      608.74      608.10     15.49 o
  -2   2  17     1393.78     1434.15     30.51 o
   0   2  17      703.76      733.18     16.93 o
   2   2  17       66.10       63.30      7.30 o
   4   2  17       76.02       65.80      7.60 o
   6   2  17       79.12       71.47      7.80 o
   8   2  17      203.20      165.35     12.96 o
  10   2  17       22.55       45.63      7.11 o
  12   2  17      415.29      403.57     19.91 o
  14   2  17      183.95      184.51     17.33 o
  16   2  17      165.19      168.59     15.30 o
  18   2  17      171.75      188.18     27.34 o
 -19   3  17      203.53      221.38     21.35 o
 -17   3  17       14.59       -6.49      6.49 o
 -15   3  17       95.77       82.98     12.65 o
 -13   3  17      260.65      220.08     13.94 o
 -11   3  17      138.49      136.46     11.30 o
  -9   3  17      143.91      160.01     11.25 o
  -7   3  17      193.46      180.13     11.23 o
  -5   3  17      139.84      137.64     11.94 o
  -3   3  17      896.66      889.45     19.91 o
  -1   3  17      383.22      362.60     14.43 o
   1   3  17      262.91      209.80     12.17 o
   3   3  17       80.20       83.08      8.69 o
   5   3  17       69.63       61.71      7.64 o
   7   3  17      275.69      280.90     14.04 o
   9   3  17       99.59      110.12     10.20 o
  11   3  17      175.57      156.03     11.73 o
  13   3  17      156.97      170.29     18.07 o
  15   3  17       44.93       41.25      9.55 o
  17   3  17      169.22      192.73     16.60 o
 -16   4  17      105.03      119.13     12.60 o
 -14   4  17       79.57       77.22     12.08 o
 -12   4  17      344.57      377.35     17.69 o
 -10   4  17       41.63       34.55      7.81 o
  -8   4  17       82.47       81.33      9.25 o
  -6   4  17       46.41       34.17      6.38 o
  -4   4  17      287.93      273.39     17.04 o
  -2   4  17      534.71      527.13     18.02 o
   0   4  17       60.09       68.07      8.43 o
   2   4  17       70.26       68.48      8.79 o
   4   4  17       69.42       66.76      8.81 o
   6   4  17       34.95       25.14      7.07 o
   8   4  17       32.20       36.09      7.66 o
  10   4  17       79.95      107.83     10.85 o
  12   4  17      265.69      236.15     14.54 o
  14   4  17      123.47      104.87     13.62 o
  16   4  17      183.94      161.82     19.17 o
 -15   5  17       34.00       36.99      7.95 o
 -13   5  17       45.60       40.07      8.73 o
 -11   5  17      132.23      116.82     11.94 o
  -9   5  17       42.38       38.69      7.87 o
  -7   5  17      623.49      628.76     25.97 o
  -5   5  17      225.14      219.66     21.03 o
  -3   5  17       28.06       36.50     10.10 o
  -1   5  17       55.92       57.07     10.48 o
   1   5  17       88.97       92.00     10.21 o
   3   5  17      424.93      442.61     24.23 o
   5   5  17       56.89       67.56      9.65 o
   7   5  17       47.47       47.11      8.91 o
   9   5  17       51.35       43.08      8.66 o
  11   5  17      139.39      191.96     15.01 o
  13   5  17      305.60      320.31     17.68 o
 -12   6  17      191.20      196.35     14.49 o
 -10   6  17      176.18      212.60     22.35 o
  -8   6  17      139.79      161.13     17.27 o
  -6   6  17       14.28       36.11     11.41 o
  -4   6  17      200.12      185.42     17.60 o
  -2   6  17      100.94       93.44     13.75 o
   0   6  17      244.60      285.13     20.39 o
   2   6  17       70.74       78.12     10.71 o
   4   6  17       89.96      108.89     12.01 o
   6   6  17      115.62      111.26     11.83 o
   8   6  17       73.69       91.21     11.45 o
  10   6  17      133.65      150.43     13.30 o
  -7   7  17        1.88       -5.32      8.46 o
  -5   7  17      268.03      340.97     22.90 o
  -3   7  17      171.76      217.20     19.57 o
  -1   7  17       96.74      104.59     15.41 o
   1   7  17      210.65      224.40     19.63 o
   3   7  17       22.18       11.15     11.54 o
   5   7  17       10.20       13.53      7.19 o
   7   7  17       59.84       29.79     12.21 o
 -18   0  18      285.50      234.64     33.78 o
 -16   0  18        4.08       -0.57     13.41 o
 -14   0  18       96.25       98.45     20.77 o
 -12   0  18        0.12        3.21     12.18 o
 -10   0  18      231.39      256.43     25.93 o
  -8   0  18        0.03       -5.92      9.36 o
  -6   0  18        7.63       -2.55      5.97 o
  -4   0  18       83.86       81.14     10.60 o
  -2   0  18      595.13      639.28     35.56 o
   0   0  18        0.53        1.87      5.99 o
   2   0  18      753.51      799.63     96.89 o
   4   0  18      646.48      649.57     24.58 o
   6   0  18      135.92       94.53     17.31 o
   8   0  18       63.15       69.02     16.26 o
  10   0  18        7.08        9.06     10.53 o
  12   0  18        1.76        2.95     11.66 o
  14   0  18       84.07       72.31     17.95 o
  16   0  18        3.28       -3.11     11.52 o
  18   0  18       20.83       31.31     12.21 o
 -19   1  18      172.00      190.06     22.45 o
 -17   1  18      179.89      185.88     20.79 o
 -15   1  18      109.77       87.98     26.51 o
 -13   1  18       18.24       13.07     10.35 o
 -11   1  18      170.63      146.77     12.52 o
  -9   1  18      132.12      115.66     10.87 o
  -7   1  18       70.51       68.66      6.46 o
  -5   1  18     1559.24     1575.99     28.14 o
  -3   1  18      466.37      462.21     13.33 o
  -1   1  18     1090.79     1176.02     25.53 o
   1   1  18      536.63      568.91     14.74 o
   3   1  18      107.45       85.86      8.18 o
   5   1  18      205.53      223.35     12.97 o
   7   1  18      193.71      188.63     11.21 o
   9   1  18       25.21       16.29     12.17 o
  11   1  18       44.55       45.62      9.19 o
  13   1  18      191.81      187.47     15.49 o
  15   1  18      269.37      248.61     17.66 o
  17   1  18      346.24      375.99     21.38 o
 -18   2  18       14.64       -5.11     10.48 o
 -16   2  18        4.27        4.39      7.37 o
 -14   2  18       54.48       59.33     10.20 o
 -12   2  18      210.22      242.81     17.91 o
 -10   2  18      306.50      300.52     14.05 o
  -8   2  18       62.70       61.97      7.50 o
  -6   2  18      543.64      558.37     15.17 o
  -4   2  18      859.38      872.11     19.51 o
  -2   2  18      793.67      792.79     18.32 o
   0   2  18      202.63      207.44      9.51 o
   2   2  18      194.56      166.41     10.80 o
   4   2  18      478.59      484.96     16.70 o
   6   2  18       15.01        9.49      5.20 o
   8   2  18       10.95        6.90      5.33 o
  10   2  18      276.05      305.63     15.95 o
  12   2  18      511.42      536.24     22.90 o
  14   2  18       56.17       50.84     10.66 o
  16   2  18        6.32        8.35      7.04 o
  18   2  18      217.87      234.27     17.91 o
 -17   3  18      233.11      218.69     17.15 o
 -15   3  18       78.38       72.51     15.72 o
 -13   3  18       79.22       68.76      9.54 o
 -11   3  18      222.55      220.43     13.95 o
  -9   3  18      242.23      250.05     13.76 o
  -7   3  18      238.57      241.43     12.89 o
  -5   3  18      465.18      434.67     17.81 o
  -3   3  18      508.49      510.28     14.74 o
  -1   3  18      189.79      189.01     11.91 o
   1   3  18      289.80      285.50     13.97 o
   3   3  18       91.01      101.83      9.53 o
   5   3  18       99.53       86.10      9.30 o
   7   3  18      127.89      133.15     10.97 o
   9   3  18       67.13       66.10      9.64 o
  11   3  18      188.83      191.17     13.27 o
  13   3  18      216.97      186.62     16.09 o
  15   3  18       23.11       22.50      8.35 o
  17   3  18       93.83       68.40     14.56 o
 -16   4  18       29.91       15.20      9.04 o
 -14   4  18        0.25       -4.13      8.14 o
 -12   4  18       96.16       94.42     11.02 o
 -10   4  18       93.17       93.37     10.37 o
  -8   4  18      166.01      164.99     17.31 o
  -6   4  18       65.01       58.06      7.94 o
  -4   4  18      170.27      147.41     14.16 o
  -2   4  18      320.77      334.97     15.81 o
   0   4  18      259.23      285.14     22.28 o
   2   4  18      215.75      230.82     14.03 o
   4   4  18      308.32      296.63     15.38 o
   6   4  18       93.12       96.90     10.43 o
   8   4  18       39.65       30.51      7.83 o
  10   4  18      115.92       91.11     10.71 o
  12   4  18      218.46      235.79     18.80 o
  14   4  18      473.12      467.68     29.82 o
 -13   5  18       39.99       31.14      9.62 o
 -11   5  18        1.57        7.28      6.56 o
  -9   5  18       26.34        7.75      5.74 o
  -7   5  18      109.90       90.80     14.93 o
  -5   5  18      274.65      274.50     23.39 o
  -3   5  18       54.36       54.31     11.49 o
  -1   5  18       85.83       65.56     11.38 o
   1   5  18       95.35       99.30     11.02 o
   3   5  18        8.47       11.51      7.03 o
   5   5  18      245.72      272.01     20.90 o
   7   5  18       50.76       70.06     10.22 o
   9   5  18       81.94       88.12     10.90 o
  11   5  18      261.49      305.33     21.59 o
  13   5  18      336.91      356.24     21.33 o
 -10   6  18       10.46       14.14      9.21 o
  -8   6  18      144.98      153.78     16.96 o
  -6   6  18       11.12       10.69     10.01 o
  -4   6  18       10.19       -4.22      9.45 o
  -2   6  18      399.50      444.88     24.77 o
   0   6  18       81.39       96.36     13.73 o
   2   6  18       38.71       48.46      9.96 o
   4   6  18       40.10       63.25     10.36 o
   6   6  18       73.72       89.33     11.41 o
   8   6  18       34.44       28.26      8.25 o
  10   6  18       88.03      117.96     19.47 o
  -1   7  18      191.05      215.40     19.08 o
   1   7  18      254.38      255.82     26.33 o
   3   7  18      561.19      598.27     47.58 o
 -16   0  19       25.39       17.10     15.63 o
 -14   0  19       33.53       28.83     16.92 o
 -12   0  19      489.88      513.66     36.01 o
 -10   0  19       34.93       22.76     12.92 o
  -8   0  19      660.54      630.02     26.42 o
  -6   0  19       68.28       54.21      9.90 o
  -4   0  19        0.55        7.32      6.70 o
  -2   0  19      121.56      122.71     13.13 o
   0   0  19      250.84      271.52     17.28 o
   2   0  19      344.24      378.07     31.57 o
   4   0  19        1.73       -2.77      5.33 o
   6   0  19      248.25      203.06     25.50 o
   8   0  19       26.01       11.46     12.03 o
  10   0  19       13.30       24.79     12.67 o
  12   0  19      511.69      501.76     38.31 o
  14   0  19      242.57      248.88     30.80 o
  16   0  19        5.58       -6.20     10.56 o
 -17   1  19      268.60      229.08     22.79 o
 -15   1  19       14.33       15.88     11.72 o
 -13   1  19       25.03       26.05     11.21 o
 -11   1  19       20.67       27.47     10.15 o
  -9   1  19      427.12      434.75     18.50 o
  -7   1  19      416.79      383.36     14.51 o
  -5   1  19      231.92      217.76     11.60 o
  -3   1  19       47.48       54.94      6.83 o
  -1   1  19       25.09       31.87      5.64 o
   1   1  19       91.45       96.89      8.16 o
   3   1  19       27.96       23.37      7.04 o
   5   1  19      174.05      179.05     27.54 o
   7   1  19      380.07      360.10     39.14 o
   9   1  19       15.44        7.76      7.12 o
  11   1  19      306.84      299.44     26.22 o
  13   1  19      146.24      155.58     23.85 o
  15   1  19      205.75      212.31     16.97 o
  17   1  19      173.62      195.64     16.44 o
 -16   2  19       26.54       28.78     13.29 o
 -14   2  19       18.76       11.19     39.69 o
 -12   2  19       42.78       42.81      7.51 o
 -10   2  19      533.13      500.40     17.54 o
  -8   2  19        3.69        4.52      5.37 o
  -6   2  19      508.38      515.28     17.06 o
  -4   2  19       57.46       43.46      6.59 o
  -2   2  19      396.24      426.71     13.59 o
   0   2  19      205.18      202.01     14.92 o
   2   2  19        1.04        1.58      5.53 o
   4   2  19       17.60       25.54      6.55 o
   6   2  19       35.69       40.46      7.05 o
   8   2  19        7.68        4.70      5.50 o
  10   2  19       15.28       18.36      8.12 o
  12   2  19      144.57      159.96     15.17 o
  14   2  19     1236.30     1352.28     48.51 o
  16   2  19      248.83      274.51     20.15 o
 -17   3  19       63.39       61.36     17.10 o
 -15   3  19       91.81      113.33     19.58 o
 -13   3  19       50.18       28.11      8.11 o
 -11   3  19      108.73      110.52     10.79 o
  -9   3  19      226.18      235.70     13.73 o
  -7   3  19      225.46      214.43     20.94 o
  -5   3  19      674.33      698.22     25.62 o
  -3   3  19       30.84       34.89      7.29 o
  -1   3  19     1146.74     1199.38     28.99 o
   1   3  19       33.35       29.88      7.20 o
   3   3  19      373.94      342.75     15.91 o
   5   3  19        3.48        2.56      8.34 o
   7   3  19       75.77       82.70      9.49 o
   9   3  19       60.62       58.57      8.44 o
  11   3  19       93.27       89.47     13.07 o
  13   3  19      209.39      179.02     16.71 o
  15   3  19        1.89       -4.42      6.33 o
 -14   4  19       29.78       19.77      7.13 o
 -12   4  19      405.34      403.72     18.79 o
 -10   4  19      248.35      236.17     19.33 o
  -8   4  19       12.13       -0.67      6.78 o
  -6   4  19      207.82      230.64     17.19 o
  -4   4  19      234.10      239.27     17.40 o
  -2   4  19      305.79      337.81     19.75 o
   0   4  19      104.35      112.29     10.98 o
   2   4  19      204.59      191.73     13.59 o
   4   4  19       27.83       32.02      7.97 o
   6   4  19      261.94      246.09     18.69 o
   8   4  19       96.05       93.61     10.67 o
  10   4  19      110.77      103.66     11.13 o
  12   4  19      195.06      228.25     15.06 o
  14   4  19      117.24      150.22     18.47 o
 -13   5  19      237.97      233.15     21.06 o
 -11   5  19      123.06      124.37     11.82 o
  -9   5  19       61.56      103.73     14.24 o
  -7   5  19      182.91      174.47     16.70 o
  -5   5  19      111.93      122.97     18.55 o
  -3   5  19      206.83      251.04     21.04 o
  -1   5  19      210.63      203.14     18.39 o
   1   5  19       61.77       63.33     13.20 o
   3   5  19       91.37       85.43     12.56 o
   5   5  19      134.77      151.11     13.62 o
   7   5  19       85.88      105.18     11.62 o
   9   5  19       33.77       49.61     10.58 o
  11   5  19      284.21      314.31     17.63 o
  -8   6  19       87.62      112.96     19.25 o
  -6   6  19       40.15       29.95     17.28 o
  -4   6  19      207.81      239.73     20.31 o
  -2   6  19       59.59       77.77     13.71 o
   0   6  19      127.21      134.69     15.68 o
   2   6  19      192.43      204.24     18.24 o
   4   6  19      263.96      264.79     16.92 o
   6   6  19       85.97       91.48     10.81 o
   8   6  19       56.31       77.35     11.96 o
 -16   0  20      109.42       85.23     21.54 o
 -14   0  20      217.54      184.45     27.70 o
 -12   0  20       77.80       80.88     20.90 o
 -10   0  20      307.74      318.44     30.14 o
  -8   0  20      113.69      125.59     14.70 o
  -6   0  20       89.15       94.99     12.93 o
  -4   0  20       90.87       80.68     18.36 o
  -2   0  20      254.72      246.70     17.49 o
   0   0  20        5.25        2.75     17.63 o
   2   0  20       14.45        2.39      6.91 o
   4   0  20       63.37       62.58     15.78 o
   6   0  20        1.82        2.78     11.64 o
   8   0  20       75.71       28.28     13.54 o
  10   0  20       81.82       42.95     16.31 o
  12   0  20        9.18       11.71     13.47 o
  14   0  20       61.55       63.21     18.79 o
  16   0  20       32.07       27.87     12.94 o
 -17   1  20      248.25      207.40     20.39 o
 -15   1  20      106.77       94.72     15.03 o
 -13   1  20      263.26      226.66     20.77 o
 -11   1  20      383.54      389.79     23.85 o
  -9   1  20      218.19      208.42     14.76 o
  -7   1  20      519.52      571.65     34.05 o
  -5   1  20      175.45      179.27     11.29 o
  -3   1  20       56.65       49.53      6.97 o
  -1   1  20       87.02       87.35     13.05 o
   1   1  20      170.76      171.51     12.99 o
   3   1  20        4.93        2.89      5.67 o
   5   1  20      409.79      363.55     17.30 o
   7   1  20      133.39      139.85     16.30 o
   9   1  20       37.48       29.83     10.57 o
  11   1  20      322.27      269.93     47.52 o
  13   1  20      316.85      303.52     23.72 o
  15   1  20       31.51       29.67      9.15 o
 -16   2  20       91.06       90.63     16.02 o
 -14   2  20       29.84       34.28     13.03 o
 -12   2  20       15.92       12.51     10.02 o
 -10   2  20      192.54      175.14     14.70 o
  -8   2  20      599.35      564.29     21.73 o
  -6   2  20       41.62       43.03      6.85 o
  -4   2  20      436.23      429.56     15.47 o
  -2   2  20       24.64       23.03      5.23 o
   0   2  20       42.48       55.44      9.48 o
   2   2  20      157.57      179.85     12.20 o
   4   2  20      233.39      246.59     13.83 o
   6   2  20       62.42       66.21      8.83 o
   8   2  20      301.60      323.56     17.03 o
  10   2  20       60.22       65.29     10.91 o
  12   2  20      403.93      406.21     26.54 o
  14   2  20       58.69       71.43     17.57 o
 -15   3  20       21.18        2.51      7.61 o
 -13   3  20      158.66      143.74     13.80 o
 -11   3  20      389.33      390.22     17.33 o
  -9   3  20      486.34      492.12     18.42 o
  -7   3  20      143.22      146.69     16.31 o
  -5   3  20      200.37      203.17     12.20 o
  -3   3  20      523.78      592.52     20.02 o
  -1   3  20      287.28      345.15     16.20 o
   1   3  20       79.71       91.69     10.16 o
   3   3  20      296.99      303.95     17.70 o
   5   3  20       22.78       37.53      8.05 o
   7   3  20       36.77       28.65      7.70 o
   9   3  20      680.05      722.59     32.60 o
  11   3  20        7.46       12.41      7.99 o
  13   3  20      164.34      162.03     15.95 o
 -14   4  20       65.83       67.91     13.17 o
 -12   4  20       58.08       41.76      8.08 o
 -10   4  20       29.23       34.21     10.27 o
  -8   4  20       16.49       19.07      6.54 o
  -6   4  20       65.63       79.74     17.75 o
  -4   4  20       26.01       33.90     10.45 o
  -2   4  20      134.99      138.14     14.67 o
   0   4  20      185.32      201.46     14.15 o
   2   4  20        2.09        3.59      6.86 o
   4   4  20       83.36       77.24     10.28 o
   6   4  20      156.96      179.26     13.85 o
   8   4  20      138.38      156.24     13.39 o
  10   4  20       74.72       70.42     10.14 o
  12   4  20      260.36      288.54     19.99 o
 -11   5  20       61.66       59.98     13.30 o
  -9   5  20       30.62       30.21     11.10 o
  -7   5  20       84.61       80.45     12.77 o
  -5   5  20      125.28      141.08     41.19 o
  -3   5  20      239.11      228.67     19.05 o
  -1   5  20      556.25      659.84     27.85 o
   1   5  20       43.08       33.51      9.20 o
   3   5  20       60.41       65.46     14.66 o
   5   5  20      293.55      327.02     18.15 o
   7   5  20      209.60      269.20     21.25 o
   9   5  20       54.21       60.32      9.21 o
  -6   6  20      161.60      219.49     33.89 o
  -4   6  20       10.40       -3.30     11.51 o
  -2   6  20      231.19      245.48     19.26 o
   0   6  20      211.23      246.27     19.35 o
   2   6  20       27.48       36.12      9.70 o
   4   6  20      409.77      459.72     21.33 o
 -16   0  21        0.49       -9.89      9.89 o
 -14   0  21       55.40       25.28     16.00 o
 -12   0  21      165.46      161.66     26.24 o
 -10   0  21      372.89      393.90     34.46 o
  -8   0  21       53.25       45.63     11.24 o
  -6   0  21      140.98      128.97     15.05 o
  -4   0  21       64.35       59.88     11.32 o
  -2   0  21        2.37       17.90      8.38 o
   0   0  21      237.46      265.14     18.48 o
   2   0  21        1.64        4.77      7.34 o
   4   0  21       10.66       -9.44      9.44 o
   6   0  21      425.90      380.03     35.34 o
   8   0  21      249.80      254.81     31.39 o
  10   0  21       10.55       -0.11     12.04 o
  12   0  21        0.03      -11.65     11.65 o
  14   0  21      508.18      596.02     44.17 o
 -15   1  21       72.85       76.51     12.39 o
 -13   1  21       97.88      140.22     34.62 o
 -11   1  21      862.08      947.52     51.85 o
  -9   1  21      546.09      546.89     29.51 o
  -7   1  21       61.95       75.49     10.36 o
  -5   1  21      123.72      116.66     10.02 o
  -3   1  21       26.94       20.66      7.31 o
  -1   1  21        2.85        5.70      5.00 o
   1   1  21       53.60       63.89      9.92 o
   3   1  21      215.01      220.92     14.94 o
   5   1  21       73.69       58.07     12.69 o
   7   1  21       95.48       93.56     15.06 o
   9   1  21      149.61      137.10     17.38 o
  11   1  21       48.08       40.80     11.28 o
  13   1  21       84.52       86.58     13.90 o
  15   1  21      106.00       84.30     19.49 o
 -14   2  21       77.52       57.33     36.23 o
 -12   2  21      102.04       90.34     15.53 o
 -10   2  21       85.17       58.32     12.21 o
  -8   2  21      216.64      203.04     15.21 o
  -6   2  21        8.62        7.55      6.82 o
  -4   2  21      780.09      860.44     22.97 o
  -2   2  21      219.23      235.09     15.66 o
   0   2  21       79.88       71.74     10.55 o
   2   2  21       56.93       46.89      9.62 o
   4   2  21       12.86       18.30      7.59 o
   6   2  21      105.66      110.50     11.97 o
   8   2  21      308.92      270.77     22.99 o
  10   2  21      149.49      160.27     25.81 o
  12   2  21      282.75      289.55     24.13 o
  14   2  21      151.99      158.83     26.38 o
 -13   3  21      313.28      300.85     23.40 o
 -11   3  21      346.93      344.80     20.95 o
  -9   3  21      353.50      360.11     16.45 o
  -7   3  21        2.67        0.32      5.37 o
  -5   3  21       22.06       25.45      8.60 o
  -3   3  21       12.08       12.04      8.52 o
  -1   3  21       76.10       87.35     11.61 o
   1   3  21       12.62       18.21      7.55 o
   3   3  21      113.37      126.20     11.82 o
   5   3  21      272.32      337.39     17.01 o
   7   3  21      331.68      395.08     18.20 o
   9   3  21      363.62      405.13     24.67 o
  11   3  21      184.62      201.48     17.73 o
  13   3  21      108.81       95.62     16.06 o
 -12   4  21      108.54      114.86     12.91 o
 -10   4  21        0.57       -1.03     11.76 o
  -8   4  21      123.29      124.34     13.88 o
  -6   4  21      135.19      126.84     13.77 o
  -4   4  21      178.98      184.02     22.82 o
  -2   4  21      333.15      361.72     21.57 o
   0   4  21      163.07      177.13     14.11 o
   2   4  21      143.85      164.89     15.13 o
   4   4  21       73.60       87.05     11.29 o
   6   4  21       36.35       29.94      8.85 o
   8   4  21      339.99      368.76     18.59 o
  10   4  21       50.96       47.96      9.22 o
  -9   5  21       61.72       59.21     13.91 o
  -7   5  21       56.42       48.04     13.97 o
  -5   5  21       18.35       22.95     15.56 o
  -3   5  21      166.25      137.94     24.80 o
  -1   5  21      394.32      399.04     23.49 o
   1   5  21        2.78       -5.16      8.46 o
   3   5  21      129.84      141.29     13.76 o
   5   5  21      141.38      160.92     13.95 o
   7   5  21       91.86       99.05     10.79 o
 -14   0  22      113.41       78.90     18.40 o
 -12   0  22       33.99       26.91     17.02 o
 -10   0  22      136.05      193.48     27.52 o
  -8   0  22       40.07       33.32     16.49 o
  -6   0  22        5.87        5.58      9.42 o
  -4   0  22       59.33       61.00     12.14 o
  -2   0  22       62.95       67.39     12.19 o
   0   0  22      242.80      271.34     19.03 o
   2   0  22        0.81        2.45     12.79 o
   4   0  22      313.93      329.93     34.35 o
   6   0  22       57.84       45.67     17.49 o
   8   0  22      236.86      190.58     28.85 o
  10   0  22       10.07       23.34     14.52 o
  12   0  22      192.00      172.99     26.80 o
 -13   1  22        4.42        8.71      9.45 o
 -11   1  22      151.93      161.16     17.95 o
  -9   1  22      279.73      263.66     17.14 o
  -7   1  22       55.34       60.47     11.92 o
  -5   1  22       61.79       64.66      8.62 o
  -3   1  22       12.37        4.54      5.76 o
  -1   1  22      137.57      145.15     13.45 o
   1   1  22       61.20       71.53     10.30 o
   3   1  22       47.09       67.84      9.85 o
   5   1  22      237.19      207.74     20.84 o
   7   1  22       94.61       81.07     14.78 o
   9   1  22       22.62        0.33      8.45 o
  11   1  22       34.90       28.78     15.77 o
  13   1  22       37.75        7.81     13.39 o
 -14   2  22      143.26      144.68     22.08 o
 -12   2  22      128.53      151.33     17.14 o
 -10   2  22      246.47      238.32     16.95 o
  -8   2  22      189.84      188.97     14.90 o
  -6   2  22       11.40       15.59      7.22 o
  -4   2  22      158.22      189.48     15.32 o
  -2   2  22      209.50      238.38     16.42 o
   0   2  22      153.91      182.61     16.43 o
   2   2  22        8.22       -4.33     10.63 o
   4   2  22        0.07       -0.84      7.35 o
   6   2  22      148.66      161.41     26.58 o
   8   2  22       70.83       93.70     27.41 o
  10   2  22       37.40       55.41     30.23 o
  12   2  22       98.13       87.82     20.57 o
 -11   3  22       42.45       35.79     14.99 o
  -9   3  22       34.14       45.88     15.10 o
  -7   3  22       59.31       74.98     15.85 o
  -5   3  22       91.58      102.64     16.63 o
  -3   3  22      264.67      326.69     24.15 o
  -1   3  22       18.59        9.91      8.61 o
   1   3  22       52.25       59.84      9.82 o
   3   3  22       74.21       62.74     12.68 o
   5   3  22      198.16      200.32     14.49 o
   7   3  22        5.25        4.55      7.36 o
   9   3  22      168.63      158.73     17.62 o
  11   3  22      124.56      118.72     18.51 o
 -10   4  22       19.16        7.55     20.05 o
  -8   4  22      236.38      243.55     20.69 o
  -6   4  22       27.73       21.08     14.74 o
  -4   4  22       63.71       37.54     12.61 o
  -2   4  22       19.42       31.43     10.38 o
   0   4  22      224.77      258.61     17.54 o
   2   4  22      302.29      353.67     19.13 o
   4   4  22       73.90      108.27     11.98 o
   6   4  22      567.97      615.46     22.79 o
   8   4  22      843.02      917.36     28.03 o
  -5   5  22       15.09       23.42     13.36 o
  -3   5  22      109.61      117.68     14.36 o
  -1   5  22       54.24       29.60     10.30 o
   1   5  22        2.10       17.47     10.37 o
   3   5  22      140.19      155.73     24.86 o
 -12   0  23        9.79       29.19     13.08 o
 -10   0  23      267.52      275.29     31.49 o
  -8   0  23        9.37       -3.55     13.09 o
  -6   0  23       28.22       35.03     11.44 o
  -4   0  23      772.61      843.24     33.82 o
  -2   0  23      116.45      161.36     16.79 o
   0   0  23       19.91       12.73     15.73 o
   2   0  23       29.95       21.39     16.36 o
   4   0  23      543.58      579.03     42.77 o
   6   0  23        0.93        4.74     13.26 o
   8   0  23       23.36       29.12     15.39 o
  10   0  23      119.12       86.34     19.38 o
 -13   1  23      118.74      103.36     20.28 o
 -11   1  23       81.14       97.32     14.69 o
  -9   1  23      105.98       82.94     16.87 o
  -7   1  23        5.52       10.08      8.43 o
  -5   1  23       47.15       45.40      8.40 o
  -3   1  23       97.63      103.51      9.96 o
  -1   1  23      273.81      318.19     18.76 o
   1   1  23      105.02       99.69     12.21 o
   3   1  23       70.51       75.17     14.89 o
   5   1  23      359.64      374.05     26.92 o
   7   1  23       91.19      103.34     16.39 o
   9   1  23       22.56       14.87     13.13 o
  11   1  23       15.27       31.06     14.65 o
 -12   2  23      108.20       75.37     15.07 o
 -10   2  23      131.25      124.44     16.72 o
  -8   2  23      102.45       98.60     11.74 o
  -6   2  23       14.88       17.86      7.85 o
  -4   2  23      190.70      221.52     20.99 o
  -2   2  23      126.20      161.50     14.98 o
   0   2  23      244.83      290.84     18.28 o
   2   2  23        1.71       -1.42      7.27 o
   4   2  23       17.71       36.49     16.16 o
   6   2  23      101.85       81.50     15.94 o
   8   2  23      206.10      241.52     23.68 o
  10   2  23       68.54       27.84     15.38 o
  -9   3  23       74.58       63.90      9.91 o
  -7   3  23      439.33      413.68     27.68 o
  -5   3  23       69.82       81.74     15.92 o
  -3   3  23      169.40      174.81     20.40 o
  -1   3  23       27.22       19.04     16.59 o
   1   3  23       14.54       12.19      8.59 o
   3   3  23      374.04      413.24     21.34 o
   5   3  23      720.70      776.39     39.88 o
   7   3  23      452.13      459.88     29.88 o
  -6   4  23      108.31      101.89     13.14 o
  -4   4  23       59.47       58.55     10.68 o
  -2   4  23      113.79      103.71     15.82 o
   0   4  23       53.59       71.12     16.30 o
   2   4  23      130.44      133.31     13.21 o
   4   4  23      117.67      141.59     19.82 o
   6   4  23      248.28      305.24     20.99 o
 -10   0  24       17.30       74.95     16.48 o
  -8   0  24        4.05        3.72     13.28 o
  -6   0  24       24.95       11.50     10.36 o
  -4   0  24        0.66       -1.79     12.41 o
  -2   0  24       48.47       62.59     11.40 o
   0   0  24       72.12       76.25     22.06 o
   2   0  24        0.58       -1.02     12.81 o
   4   0  24      203.67      266.54     33.72 o
   6   0  24        0.08        9.77     14.37 o
   8   0  24       53.81       50.08     19.10 o
 -11   1  24       20.26       29.61     12.75 o
  -9   1  24       42.79       25.48      9.48 o
  -7   1  24       43.22       36.68      9.17 o
  -5   1  24      155.57      170.33     14.48 o
  -3   1  24       81.54       96.20     12.33 o
  -1   1  24      206.48      261.36     17.73 o
   1   1  24      102.99      121.73     13.75 o
   3   1  24      103.75      117.38     17.66 o
   5   1  24      220.43      254.48     27.96 o
   7   1  24      432.42      468.63     30.44 o
 -10   2  24       10.66       37.72     11.64 o
  -8   2  24      111.25      125.70     12.36 o
  -6   2  24       65.89       48.65     13.19 o
  -4   2  24       80.74       78.46     15.04 o
  -2   2  24        0.51        2.22      8.23 o
   0   2  24      120.39      152.23     14.90 o
   2   2  24      224.35      241.10     26.26 o
   4   2  24       78.53       74.26     15.29 o
   6   2  24      404.57      393.09     39.95 o
  -7   3  24       12.34        9.33     15.22 o
  -5   3  24       20.84       18.45     10.80 o
  -3   3  24      139.02      154.77     28.46 o
  -1   3  24      358.45      438.59     27.07 o
   1   3  24      249.37      305.17     19.64 o
   3   3  24      362.50      479.70     40.97 o
   5   3  24      292.11      350.25     57.14 o
  -8   0  25       67.73       46.48     14.73 o
  -6   0  25      116.68      175.42     25.66 o
  -4   0  25       17.41        9.87      9.93 o
  -2   0  25      474.66      552.56     44.31 o
   0   0  25      319.77      413.66     41.26 o
   2   0  25        6.25       12.61     13.60 o
   4   0  25        5.74       18.79     14.75 o
   6   0  25       61.53       39.30     18.78 o
  -7   1  25       94.30      105.66     13.06 o
  -5   1  25       26.27       34.66     12.29 o
  -3   1  25        7.50        7.33      8.31 o
  -1   1  25        7.86       32.38     14.69 o
   1   1  25       54.09       83.24     16.02 o
   3   1  25      192.69      240.05     23.00 o
   5   1  25       19.06       23.95     12.30 o
  -6   2  25       73.58       65.53     13.62 o
  -4   2  25       31.60       35.85     10.46 o
  -2   2  25      146.01      154.20     15.27 o
   0   2  25       45.99       60.37     12.01 o
   2   2  25      224.96      294.84     20.29 o
   4   2  25       47.63       53.63     19.19 o
  -4   0  26      173.28      159.37     28.64 o
  -2   0  26        0.12       10.99     15.73 o
   0   0  26        2.22       -1.93     14.38 o
   2   0  26       28.14       48.39     20.15 o
  -3   1  26      147.77      161.44     28.95 o
  -1   1  26       99.61      126.98     19.10 o
 
